# Supplementary material for: Associations of bacterial enteropathogens with systemic inflammation, iron deficiency, and anemia in preschool-age children in southern Ghana
Source: PLoS One. 2022 Jul 8;17(7):e0271099. doi: 10.1371/journal.pone.0271099 (PMC9269377; doi:10.1371/journal.pone.0271099)
Supplement: S1 Data — (CSV) [file pone.0271099.s003.csv]

id	HH_childu5	hhhfemale	mateduc_cat	district	toilet	water	improvwater	handwashladder	hhlivestock	childsex	childage_mo	child_u24	breastfed_curr	diarrhea7d	diarrhea7d_watery	diarrhea7d_blood	vomit7d	nausea7d	stomachpain7d	fever7d	illness7d	sf	stfr	crp	agp	lncrp	lnagp	lnsf	lnstfr	lnsfadj	sfadj	lnstfradj	stfradj	sf_low	sfadj_low	stfr_high	stfradj_high	crp_high	agp_high	malaria	hookworm	roundworm	whipworm	otherhelminth	Hb	anemia	anemialvl	eae_ct	bfpA_ct
119011	1	Male	Junior	Shai Osudoku	No toilet facility/bush/field	Public tap/standpipe	yes	No facility	yes	Male	41.757702	no	no	no			no	no	no	yes	no	170.56	10.07	19.85	1.52	2.988204	.41871032	5.1390872	2.3095608	4.3706007	79.091125	2.1937566	8.9688425	no	no	yes	yes	yes	yes	no					119	no	None (Hb >= 110 g/L)
126028	1	Male	None/nursery	Ga East	Pit latrine	Sachet water	yes	No facility	yes	Male	32.427105	no	no	no			no	no	no	no	no	81.26333333333334	6.282500000000001	2.9	1.0675	1.0647107	.065319464	4.3976951	1.837768	3.915025	50.150326	1.7652234	5.8428774	no	no	no	no	no	yes	no	no	no	no	no	109	yes	Mild (Hb 100-109 g/L)	30.069447
124027	1	Male	Junior	Shai Osudoku	Pit latrine	Sachet water	yes	No facility	yes	Female	38.209446	no	no	no			no	no	yes	yes	yes	60.69	11.65	9.560000000000001	1.78	2.2575877	.57661337	4.1057787	2.4553061	3.3157885	27.544104	2.3304107	10.282164	no	no	yes	yes	yes	yes	no	no	no	no	no	108	yes	Mild (Hb 100-109 g/L)
119010	1	Male	None/nursery	Shai Osudoku	No toilet facility/bush/field	Public tap/standpipe	yes	No facility	yes	Female	24.509241	no	no	no			no	no	no	no	no	20.92	7.4	2.83	1.06	1.0402766	.058268853	3.0407057	2.0014801	2.5628068	12.972178	1.9297088	6.8875046	no	no	no	no	no	yes	no	no	no	no	no	96	yes	Moderate (Hb 70-99 g/L)
118015	1	Male	Junior	Shai Osudoku	Pit latrine	Sachet water	yes	No facility	yes	Female	38.143738	no	no	no			no	no	no	no	no	49.46	7.92	4.89	1.34	1.5871923	.29266962	3.9011643	2.0693913	3.2823727	26.638905	1.9736196	7.1966782	no	no	no	no	no	yes	no	no	no	no	no	132	no	None (Hb >= 110 g/L)	27.94977
115014	1	Male	None/nursery	Shai Osudoku	Pit latrine	Public tap/standpipe	yes	No facility	yes	Female	42.053387	no	no	no			no	no	no	no	no	52.33	7.41	.98	.77	-.020202687	-.26136479	3.9575698	2.0028305	3.6928146	40.157715	1.9658128	7.1407142	no	no	no	no	no	no	yes	no	no	no	no	139	no	None (Hb >= 110 g/L)	32.553802
120020	1	Male	Junior	Shai Osudoku	No toilet facility/bush/field	Public tap/standpipe	yes	No facility	yes	Male	44.977413	no	no	no			no	no	no	no	no	44.94	6.05	.04	.51	-3.2188759	-.67334455	3.8053281	1.8000582	3.8053281	44.939995	1.8000582	6.0499997	no	no	no	no	no	no	no	no	no	no	no	111	no	None (Hb >= 110 g/L)
113009	2	Male	Junior	Shai Osudoku	Pit latrine	Piped water (into yard/compound)	yes	No facility	yes	Male	24.246407	no	no	no			no	no	no	yes	no	22.49	11.22	3.57	1.63	1.2725656	.48858002	3.1130707	2.4176979	2.4280684	11.336963	2.3068361	10.042601	no	yes	yes	yes	no	yes	no	no	no	no	no	109	yes	Mild (Hb 100-109 g/L)	36.242233
119007	1	Male	Senior or higher	Shai Osudoku	No toilet facility/bush/field	Public tap/standpipe	yes	No facility	yes	Male	30.061602	no	no	no			no	no	no	no	no	12.88	7.96	.11	.33	-2.2072749	-1.1086626	2.5556757	2.074429	2.8142455	16.680584	2.125519	8.377244	no	no	no	yes	no	no	no	no	no	no	no	119	no	None (Hb >= 110 g/L)	31.072756
119008	1	Male	Primary	Shai Osudoku	No toilet facility/bush/field	Public tap/standpipe	yes	No facility	yes	Male	57.527721	no	no	no			no	no	no	no	no	54.22	14.31	10.3	1.96	2.332144	.67294449	3.9930499	2.6609585	3.1551902	23.457499	2.5271668	12.51799	no	no	yes	yes	yes	yes	yes	no	no	no	no	92	yes	Moderate (Hb 70-99 g/L)	30.306425
120014	2	Male	Senior or higher	Shai Osudoku	No toilet facility/bush/field	Public tap/standpipe	yes	No facility	yes	Female	24.837782	no	no	no			no	no	no	no	no	99.92	6.03	.25	.89	-1.3862944	-.11653383	4.6043696	1.7967471	4.3663764	78.757729	1.7558719	5.7884927	no	no	no	no	no	no	no	no	no	no	no	119	no	None (Hb >= 110 g/L)	32.254993	35.579613
118020	1	Male	None/nursery	Shai Osudoku	Pit latrine	Public tap/standpipe	yes	No facility	yes	Female	39.129364	no	no	no			no	no	no	no	no	31.24	7.47	.35	.85	-1.0498221	-.1625189	3.4416993	2.010895	3.2017059	24.574417	1.9718709	7.1841044	no	no	no	no	no	no	no	no	no	no	no	132	no	None (Hb >= 110 g/L)	31.744526
120018	1	Male	Junior	Shai Osudoku	Pit latrine	Public tap/standpipe	yes	No facility	yes	Male	28.911705	no	no	no			yes	yes	yes	yes	yes	152.96	9.9	16.69	3.6	2.8148098	1.2809339	5.0301766	2.2925348	3.8893821	48.880676	2.1025174	8.1867533	no	no	yes	no	yes	yes	yes	no	no	no	no	117	no	None (Hb >= 110 g/L)	36.003559
118016	2	Male	Junior	Shai Osudoku	Pit latrine	Sachet water	yes	No facility	yes	Male	50.496922	no	no	no			no	no	no	no	yes	123.11	9.609999999999999	7.32	1.24	1.9906104	.21511139	4.8130784	2.2628043	4.2018728	66.81134	2.1712112	8.768899	no	no	yes	yes	yes	yes	no	no	no	no	no	118	no	None (Hb >= 110 g/L)	28.403297
110024	1	Female	Primary	Ga East	No toilet facility/bush/field	Sachet water	yes	No facility	yes	Female	27.203285	no	no	no			no	no	no	no	no	11.43	10.3	.19	.7	-1.6607312	-.35667497	2.4362414	2.332144	2.3234971	10.211322	2.3140163	10.114968	yes	yes	yes	yes	no	no	no	no	no	no	no	111	no	None (Hb >= 110 g/L)	35.846603
118021	1	Female	None/nursery	Shai Osudoku	No toilet facility/bush/field	Sachet water	yes	No facility	no	Female	44.58316	no	no	no			no	no	no	no	no	8.52	8.99	.5	.6	-.69314718	-.51082557	2.1424165	2.1961129	2.0336771	7.6421356	2.1852226	8.8926277	yes	yes	yes	yes	no	no	no	no	no	no	no	108	yes	Mild (Hb 100-109 g/L)	31.192877
110021	1	Male	Senior or higher	Ga East	Flush or pour flush	Tube well or borehole	yes	No facility	yes	Female	44.188911	no	no	no			no	no	no	no	yes	79.18000000000001	6.37	4.72	1.03	1.5518087	.029558774	4.3717237	1.8515995	3.8724406	48.059536	1.7790428	5.9241834	no	no	no	no	no	yes	no	no	no	no	no	99	yes	Moderate (Hb 70-99 g/L)	29.795069
119018	1	Male	Junior	Shai Osudoku	No toilet facility/bush/field	Public tap/standpipe	yes	Limited	no	Female	47.112938	no	no	no			no	no	no	no	no	86.05	6.67	.29	.69	-1.2378744	-.37106368	4.4549284	1.8976198	4.3203464	75.214676	1.8780265	6.5405841	no	no	no	no	no	no	no	no	no	no	no	123	no	None (Hb >= 110 g/L)	35.379166
116030	1	Male	Primary	Shai Osudoku	Pit latrine	Sachet water	yes	No facility	yes	Female	37.650925	no	no	no			no	no	no	no	no	37.69	8.41	.59	.79	-.52763277	-.2357223	3.6293948	2.1294215	3.3871155	29.580503	2.0934308	8.1127005	no	no	yes	no	no	no	no	no	no	no	no	117	no	None (Hb >= 110 g/L)
121024	1	Female	Senior or higher	Shai Osudoku	Pit latrine	Piped water (into yard/compound)	yes	No facility	no	Female	43.006161	no	no	no			no	no	no	no	no	183.23	9.35	2.1	2.05	.74193728	.71783978	5.210742	2.2353764	4.4591084	86.410431	2.1079013	8.2309494	no	no	yes	no	no	yes	yes	no	no	no	no	85	yes	Moderate (Hb 70-99 g/L)
123001	2	Male	Senior or higher	Shai Osudoku	Pit latrine	Sachet water	yes	No facility	yes	Male	41.363449	no	no	no			no	no	no	no	no	37.49	15.6	1.72	1.58	.5423243	.45742488	3.6240742	2.7472708	3.001718	20.120075	2.6438327	14.067015	no	no	yes	yes	no	yes	no	no	no	no	no	107	yes	Mild (Hb 100-109 g/L)	32.681725
122023	2	Male	None/nursery	Shai Osudoku	No toilet facility/bush/field	Sachet water	yes	No facility	no	Female	41.527721	no	no	no			no	no	no	no	no	9.869999999999999	10.06	.23	.6800000000000001	-1.4696759	-.38566247	2.2894998	2.3085673	2.1769004	8.8189287	2.2917418	9.8921537	yes	yes	yes	yes	no	no	no	no	no	no	no	101	yes	Mild (Hb 100-109 g/L)
115018	1	Male	None/nursery	Shai Osudoku	Pit latrine	Public tap/standpipe	yes	No facility	no	Female	41.69199	no	no	no			no	no	no	no	no	39.85	7.02	1.11	.49	.10436003	-.71334988	3.6851223	1.9487633	3.6132853	37.087696	1.9504321	7.0317249	no	no	no	no	no	no	no	no	no	no	no	120	no	None (Hb >= 110 g/L)	23.450733
121023	1	Male	Senior or higher	Shai Osudoku	Pit latrine	Sachet water	yes	No facility	no	Female	41.59343	no	no	no			no	no	no	no	no	16.62	10.61	.5600000000000001	1.09	-.57981849	.086177729	2.810607	2.3617969	2.428493	11.341778	2.2980187	9.9544401	no	yes	yes	yes	no	yes	no	no	no	no	no	105	yes	Mild (Hb 100-109 g/L)	26.818193
120017	1	Male	None/nursery	Shai Osudoku	No toilet facility/bush/field	Public tap/standpipe	yes	No facility	yes	Male	52.665298	no	no	no			no	no	yes	no	yes	9.720000000000001	8.220000000000001	.41	1.19	-.89159811	.17395335	2.2741857	2.1065702	1.873816	6.513103	2.0371308	7.6685753	yes	yes	no	no	no	yes	no	no	no	no	no	115	no	None (Hb >= 110 g/L)	27.450861
117016	1	Male	Primary	Shai Osudoku	No toilet facility/bush/field	Sachet water	yes	No facility	yes	Male	28.550308	no	no	no			no	no	no	no	no	11.59	13.87	.11	.65	-2.2072749	-.43078294	2.4501426	2.6297283	2.4068987	11.099485	2.6215942	13.757638	yes	yes	yes	yes	no	no	yes	no	no	no	no	110	no	None (Hb >= 110 g/L)	26.626312
120022	1	Male	Junior	Shai Osudoku	Pit latrine	Piped water (into yard/compound)	yes	No facility	yes	Male	27.663244	no	no	no			no	no	no	no	no	32.44	7.43	.18	.38	-1.7147983	-.96758401	3.4793923	2.0055258	3.6422553	38.177841	2.0411193	7.6992226	no	no	no	no	no	no	no	no	no	no	no	118	no	None (Hb >= 110 g/L)	29.98103
107023	1	Male	Junior	Ga East	Pit latrine	Sachet water	yes	No facility	yes	Male	42.973305	no	no	no			no	no	no	yes	no	174.56	7.09	96.34	1.91	4.5678835	.64710325	5.1622686	1.9586854	4.1865826	65.797546	1.8127559	6.1273108	no	no	no	no	yes	yes	yes	no	no	no	no	107	yes	Mild (Hb 100-109 g/L)	31.041145
122030	1	Male	Junior	Shai Osudoku	No toilet facility/bush/field	Public tap/standpipe	yes	No facility	yes	Male	39.26078	no	no	no			no	no	no	no	no	12.72	10.96	2.39	.83	.87129343	-.1863296	2.5431757	2.3942523	2.1854668	8.8947992	2.3449388	10.432633	no	yes	yes	yes	no	no	no	no	no	no	no	99	yes	Moderate (Hb 70-99 g/L)
116028	1	Male	Junior	Shai Osudoku	Pit latrine	Public tap/standpipe	yes	No facility	no	Female	25.067762	no	no	no			no	no	no	no	no	19.23	13.9	.67	.79	-.40047753	-.2357223	2.9564714	2.6318889	2.705699	14.964773	2.5950794	13.397652	no	no	yes	yes	no	no	no	no	no	no	no	88	yes	Moderate (Hb 70-99 g/L)
107025	1	Female	Senior or higher	Ga East	Pit latrine	Sachet water	yes	No facility	yes	Female	33.149899	no	no	no			no	yes	no	yes	no	29.65	9.58	.76	1	-.27443686	0	3.389462	2.2596776	3.0253198	20.600592	2.2014623	9.0382204	no	no	yes	yes	no	no	no	no	no	no	no	97	yes	Moderate (Hb 70-99 g/L)	31.854973
116023	1	Female	Junior	Shai Osudoku	Pit latrine	Public tap/standpipe	yes	No facility	yes	Male	33.412731	no	no	no			no	no	no	yes	yes	119.81	7.79	24.76	2.78	3.2092295	1.0224509	4.7859073	2.0528409	3.7338531	41.840012	1.8828667	6.572319	no	no	no	no	yes	yes	no	no	no	no	no	107	yes	Mild (Hb 100-109 g/L)
116022	1	Male	Primary	Shai Osudoku	No toilet facility/bush/field	Sachet water	yes	No facility	yes	Male	53.059547	no	no	no			no	no	no	no	no	40.11	10.34	.53	.98	-.63487834	-.020202687	3.6916256	2.33602	3.3605533	28.805122	2.2818904	9.7951794	no	no	yes	yes	no	no	no	no	no	no	no	110	no	None (Hb >= 110 g/L)	31.722116
116021	1	Female	Primary	Shai Osudoku	No toilet facility/bush/field	Sachet water	yes	No facility	yes	Female	28.418892	no	no	no			no	no	no	no	no	29.34	13.51	1.12	.69	.11332869	-.37106368	3.3789518	2.6034303	3.154119	23.432384	2.5751369	13.133115	no	no	yes	yes	no	no	yes	no	no	no	no	90	yes	Moderate (Hb 70-99 g/L)	36.711082
112015	1	Male	Primary	Shai Osudoku	Pit latrine	Sachet water	yes	No facility	yes	Male	39.457905	no	no	no			no	no	no	no	no	24.37	7.85	1.07	.96	.0676587	-.040822018	3.1933529	2.0605135	2.8245366	16.853132	2.0036619	7.4161634	no	no	no	no	no	no	no	no	no	no	no	104	yes	Mild (Hb 100-109 g/L)	36.968346
120023	1	Female	Junior	Shai Osudoku	No toilet facility/bush/field	Public tap/standpipe	yes	No facility	yes	Female	48.164272	no	no	no			no	no	no	yes	yes	108.87	6.74	1.63	1.33	.48858002	.28517899	4.6901546	1.9080598	4.1480775	63.312164	1.8200164	6.1719594	no	no	no	no	no	yes	no	no	no	no	no	115	no	None (Hb >= 110 g/L)	26.008289
126022	1	Male	Primary	Ga East	Pit latrine	Sachet water	yes	No facility	yes	Male	34.069817	no	no	no			no	no	no	no	no	34.1375	6.26	.065	.5775	-2.7333682	-.54904687	3.5303965	1.8341802	3.5303965	34.137501	1.8341802	6.2600002	no	no	no	no	no	no	no	no	no	no	no	115	no	None (Hb >= 110 g/L)	27.999153
121025	1	Female	None/nursery	Shai Osudoku	Pit latrine	Piped water (into yard/compound)	yes	No facility	yes	Female	54.30801	no	no	no			no	no	no	no	no	36.76	6.88	.25	.73	-1.3862944	-.31471071	3.6044102	1.9286187	3.4546516	31.647261	1.9050575	6.7197943	no	no	no	no	no	no	no	no	no	no	no	124	no	None (Hb >= 110 g/L)	32.054108
124025	1	Female	None/nursery	Shai Osudoku	No toilet facility/bush/field	Public tap/standpipe	yes	No facility	yes	Female	42.283367	no	no	no			no	no	no	no	no	6.51	21.31	.07	.37	-2.65926	-.99425226	1.8733395	3.0591764	1.8733395	6.5100007	3.0591764	21.309999	yes	yes	yes	yes	no	no	no					71	yes	Moderate (Hb 70-99 g/L)
115013	1	Male	Primary	Shai Osudoku	Pit latrine	Piped water (into dwelling)	yes	No facility	yes	Male	50.431213	no	no	no			no	no	no	no	no	83.95999999999999	6.79	2.62	1.57	.96317428	.45107564	4.4303403	1.9154509	3.7827013	43.934559	1.8098578	6.1095791	no	no	no	no	no	yes	no	no	no	no	no	117	no	None (Hb >= 110 g/L)
121026	1	Male	Junior	Shai Osudoku	Pit latrine	Public tap/standpipe	yes	No facility	yes	Male	30.29158	no	no	no			no	no	no	no	no	40.68	6.62	.3	.45	-1.2039728	-.79850775	3.7057366	1.8900954	3.759202	42.914165	1.9076282	6.7370906	no	no	no	no	no	no	no	no	no	no	no	99	yes	Moderate (Hb 70-99 g/L)	31.098463
124022	2	Male	Primary	Shai Osudoku	Pit latrine	Public tap/standpipe	yes	No facility	yes	Male	48.525669	no	no	no			no	no	no	no	no	41.13	7.03	.12	.42	-2.1202636	-.8675006	3.7167377	1.9501867	3.8621228	47.566216	1.979647	7.2401872	no	no	no	no	no	no	yes	no	no	no	no	105	yes	Mild (Hb 100-109 g/L)	36.321518
120016	2	Male	Primary	Shai Osudoku	Pit latrine	Public tap/standpipe	yes	No facility	yes	Female	35.285419	no	no	no			no	no	no	no	no	30.26	5.23	.67	.67	-.40047753	-.40047753	3.4098268	1.6544113	3.2324085	25.340616	1.6319959	5.1140718	no	no	no	no	no	no	no	no	no	no	no	96	yes	Moderate (Hb 70-99 g/L)
115007	1	Male	None/nursery	Shai Osudoku	Pit latrine	Public tap/standpipe	yes	No facility	no	Male	24.279261	no	no	no			no	no	no	no	yes	28.27	9.42	1.79	.96	.58221561	-.040822018	3.3418012	2.242835	2.938616	18.889685	2.1826704	8.8699608	no	no	yes	yes	no	no	yes	no	no	no	no	117	no	None (Hb >= 110 g/L)	21.790302
121022	1	Female	None/nursery	Shai Osudoku	Pit latrine	Piped water (into yard/compound)	yes	No facility	yes	Female	30.915812	no	no	no			no	no	no	no	no	19.67	10.4	.05	.64	-2.9957323	-.44628713	2.9790947	2.3418057	2.9954171	19.993698	2.3401029	10.382305	no	no	yes	yes	no	no	no	no	no	no	no	123	no	None (Hb >= 110 g/L)	27.083426
121027	2	Male	Junior	Shai Osudoku	Pit latrine	Public tap/standpipe	yes	No facility	no	Female	40.772076	no	no	no			no	no	no	no	no	26.88	12.03	.51	1.29	-.67334455	.25464219	3.2913826	2.4874034	2.8405099	17.124495	2.4095092	11.128498	no	no	yes	yes	no	yes	no	no	no	no	no	85	yes	Moderate (Hb 70-99 g/L)	28.999144	33.882168
121028	2	Male	Junior	Shai Osudoku	Pit latrine	Sachet water	yes	No facility	no	Male	33.70842	no	no	no			no	no	no	no	no	51.04	5.21	.09	.89	-2.4079456	-.11653383	3.9326096	1.6505798	3.7628553	43.071232	1.6162828	5.0343418	no	no	no	no	no	no	no	no	no	no	no	114	no	None (Hb >= 110 g/L)	34.824417
114011	1	Male	Junior	Shai Osudoku	Pit latrine	Sachet water	yes	No facility	no	Male	54.045174	no	no	no			no	no	no	no	no	21.79	10.18	.21	.96	-1.5606477	-.040822018	3.0814512	2.320425	2.8213942	16.800257	2.2740579	9.7187586	no	no	yes	yes	no	no	no	no	no	no	no	116	no	None (Hb >= 110 g/L)	32.089336
110022	2	Male	Senior or higher	Ga East	Pit latrine	Sachet water	yes	No facility	yes	Male	29.141684	no	no	no			no	no	no	no	yes	41.59	6.39	1.07	1.51	.0676587	.41210964	3.7278597	1.8547343	3.1573837	23.509008	1.7583115	5.8026314	no	no	no	no	no	yes	no	no	no	no	no	100	yes	Mild (Hb 100-109 g/L)	20.012878	20.53985
102015	1	Male		Ga East	Pit latrine	Rain water	yes	No facility	yes	Male	33.215607	no	no	yes	Yes, watery	no	no	no	yes	no	yes	14.81	6.67	7.29	.71	1.9865035	-.34249035	2.6953027	1.8976198	2.3326333	10.305041	1.854769	6.3902221	no	yes	no	no	yes	no	no	no	no	no	no	131	no	None (Hb >= 110 g/L)	31.961136
110030	1	Male	None/nursery	Ga East	Pit latrine	Sachet water	yes	No facility	no	Female	51.876797	no	no	no			no	no	no	no	no	27.84	5.62	.14	.87	-1.9661129	-.13926207	3.326474	1.7263316	3.1373277	23.042208	1.6911755	5.4258547	no	no	no	no	no	no	no	no	no	no	no	116	no	None (Hb >= 110 g/L)	35.070572
118019	1	Male	None/nursery	Shai Osudoku	No toilet facility/bush/field	Public tap/standpipe	yes	No facility	yes	Male	30.324436	no	no	no			no	no	no	no	no	25.21	10.06	.5	.54	-.69314718	-.61618608	3.2272408	2.3085673	3.1654112	23.698488	2.3068821	10.043063	no	no	yes	yes	no	no	no	no	no	no	no	117	no	None (Hb >= 110 g/L)	30.740459
113028	1	Male	None/nursery	Shai Osudoku	Pit latrine	Public tap/standpipe	yes	No facility	no	Male	35.022587	no	no	no			no	no	no	no	no	8.33	14.18	.16	.43	-1.8325815	-.84397006	2.1198635	2.6518326	2.2355568	9.3516874	2.6773849	14.547001	yes	yes	yes	yes	no	no	no	no	no	no	no	100	yes	Mild (Hb 100-109 g/L)	31.151079
112030	1	Female	None/nursery	Shai Osudoku	No toilet facility/bush/field	Dug well (unprotected)	no	No facility	no	Male	48.065708	no	no	no			no	no	no	no	no	56.36	5.87	.14	.46	-1.9661129	-.77652878	4.0317597	1.7698547	4.1263447	61.951057	1.7903745	5.9916959	no	no	no	no	no	no	no	no	no	no	no	139	no	None (Hb >= 110 g/L)	36.647163
120021	2	Female	None/nursery	Shai Osudoku	Pit latrine	Public tap/standpipe	yes	No facility	yes	Male	45.075974	no	no	no			no	no	no	yes	yes	174.48	9.050000000000001	.43	1.34	-.84397006	.29266962	5.1618099	2.2027647	4.7054029	110.54281	2.1226468	8.3532181	no	no	yes	yes	no	yes	no	no	no	no	no	105	yes	Mild (Hb 100-109 g/L)	27.971022
113021	2	Male	Junior	Shai Osudoku	No toilet facility/bush/field	Public tap/standpipe	yes	No facility	no	Male	41.856262	no	no	no			no	no	no	no	no	12.87	8.26	1.29	1.13	.25464219	.12221763	2.554899	2.1114247	2.1010029	8.1743641	2.039125	7.6838827	no	yes	no	no	no	yes	no	no	no	no	no	112	no	None (Hb >= 110 g/L)
109004	1	Female	Junior	Ga East	Pit latrine	Sachet water	yes	No facility	no	Male	26.381929	no	no	no			no	no	no	no	no	98.93000000000001	5.9	.99	.82	-.010050327	-.19845095	4.5944123	1.7749524	4.3009677	73.771149	1.7323728	5.6540537	no	no	no	no	no	no	no	no	no	no	no	105	yes	Mild (Hb 100-109 g/L)	33.191811
127013	1	Female	Primary	Ga East	Pit latrine	Sachet water	yes	No facility	no	Male	24.11499	no	no	yes	No, soft	no	no	yes	no	yes	yes	22.48	12.98	.38	1.19	-.96758401	.17395335	3.1126261	2.5634096	2.7173316	15.13987	2.4944594	12.115182	no	no	yes	yes	no	yes	yes	no	no	no	no	107	yes	Mild (Hb 100-109 g/L)
120024	1	Male	Junior	Shai Osudoku	No toilet facility/bush/field	Public tap/standpipe	yes	No facility	yes	Female	35.778233	no	no	no			no	no	no	no	no	37.19	7.97	1.41	1.2	.34358969	.18232159	3.6160398	2.0756845	3.1294425	22.861229	1.997561	7.3710561	no	no	no	no	no	yes	no	no	no	no	no	139	no	None (Hb >= 110 g/L)	30.433872
119017	1	Male	None/nursery	Shai Osudoku	No toilet facility/bush/field	Public tap/standpipe	yes	No facility	yes	Female	27.597536	no	no	no			no	no	no	no	no	58.32	9.880000000000001	1.46	1.29	.37843648	.25464219	4.0659451	2.2905126	3.5448208	34.633476	2.2058463	9.0779314	no	no	yes	yes	no	yes	no	no	no	no	no	134	no	None (Hb >= 110 g/L)	27.818062
127008	1	Female	None/nursery	Ga East	Flush or pour flush	Sachet water	yes	No facility	no	Female	34.069817	no	no	no			no	no	no	no	no	79.56	5.76	8.710000000000001	1.27	2.1644719	.23901689	4.3765116	1.7509375	3.7430496	42.22657	1.6561363	5.2390294	no	no	no	no	yes	yes	no	no	no	no	no	122	no	None (Hb >= 110 g/L)
122026	1	Female	Junior	Shai Osudoku	Pit latrine	Public tap/standpipe	yes	No facility	yes	Female	24.443531	no	no	no			no	no	no	no	no	7.72	20.01	.16	.84	-1.8325815	-.17435342	2.0438144	2.9962323	1.8613731	6.4325628	2.9632821	19.361414	yes	yes	yes	yes	no	no	no	no	no	no	no	98	yes	Moderate (Hb 70-99 g/L)	38.721466
124023	1	Female	Primary	Shai Osudoku	No toilet facility/bush/field	Public tap/standpipe	yes	No facility	yes	Female	43.991787	no	no	no			no	no	no	no	no	40.4	7.02	0	.48	-6.9077501	-.73396921	3.6988299	1.9487633	3.6988299	40.400005	1.9487633	7.0200005	no	no	no	no	no	no	no	no	no	no	no	127	no	None (Hb >= 110 g/L)	30.471355
112016	1	Female	Primary	Shai Osudoku	No toilet facility/bush/field	Surface water (river/lake/dam/pond/stream/canal/irrigation channel)	no	No facility	yes	Male	47.408623	no	no	no			no	no	yes	yes	yes	108.67	6.07	.98	1.52	-.020202687	.41871032	4.6883159	1.8033587	4.1207695	61.606632	1.7069249	5.5119858	no	no	no	no	no	yes	yes	no	no	no	no	92	yes	Moderate (Hb 70-99 g/L)	34.767776
123003	1	Female	Junior	Shai Osudoku	Pit latrine	Public tap/standpipe	yes	No facility	yes	Female	57.92197	no	no	no			no	no	no	yes	yes	38.81	5.88	.21	.42	-1.5606477	-.8675006	3.6586781	1.7715567	3.7666845	43.236477	1.7974138	6.0340223	no	no	no	no	no	no	no	no	no	no	no	150	no	None (Hb >= 110 g/L)
121005	2	Female	Junior	Shai Osudoku	Pit latrine	Public tap/standpipe	yes	No facility	yes	Female	26.579056	no	no	no			no	no	no	no	no	44.3	8.060000000000001	.14	.61	-1.9661129	-.49429631	3.7909846	2.0869136	3.7599111	42.944607	2.0827756	8.0267172	no	no	no	no	no	no	no	no	no	no	no	118	no	None (Hb >= 110 g/L)	24.427494
111002	1	Male	Junior	Ga East	Flush or pour flush	Sachet water	yes	No facility	no	Male	35.581108	no	no	no			no	no	no	no	no	60.74	5.98	.15	.76	-1.89712	-.27443686	4.1066027	1.7884206	3.9730322	53.145435	1.76463	5.8394113	no	no	no	no	no	no	no	no	no	no	no	85	yes	Moderate (Hb 70-99 g/L)
112026	1	Male	Primary	Shai Osudoku	No toilet facility/bush/field	Protected spring	yes	No facility	yes	Female	54.669403	no	no	no			no	no	no	yes	no	42.28	12.19	.77	.75	-.26136479	-.28768209	3.7443142	2.5006158	3.5073841	33.360882	2.4674501	11.792339	no	no	yes	yes	no	no	no	no	no	no	no	121	no	None (Hb >= 110 g/L)	24.472137
112025	1	Male	None/nursery	Shai Osudoku	No toilet facility/bush/field	Surface water (river/lake/dam/pond/stream/canal/irrigation channel)	no	No facility	yes	Male	50.496922	no	no	no			no	no	no	no	no	56.63	7.97	2.25	1.15	.81093019	.13976192	4.0365391	2.0756845	3.5376756	34.386898	1.9982702	7.3762851	no	no	no	no	no	yes	no	no	no	no	no	135	no	None (Hb >= 110 g/L)	28.81764
124030	1	Female	Primary	Shai Osudoku	No toilet facility/bush/field	Public tap/standpipe	yes	No facility	no	Male	49.80698	no	no	no			no	no	no	no	yes	99.12000000000001	5.25	22.43	1.29	3.1103992	.25464219	4.5963311	1.658228	3.892731	49.044643	1.5559711	4.7396874	no	no	no	no	yes	yes	no	no	no	no	no	116	no	None (Hb >= 110 g/L)	30.73271
112022	2	Male	Junior	Shai Osudoku	Pit latrine	Sachet water	yes	No facility	yes	Female	28.188911	no	no	no			no	no	no	no	no	36.9	8.82	.22	.57	-1.5141277	-.56211895	3.6082115	2.1770217	3.5771451	35.771271	2.175899	8.8101025	no	no	yes	yes	no	no	no	no	no	no	no	107	yes	Mild (Hb 100-109 g/L)
112020	1	Female	Primary	Shai Osudoku	Pit latrine	Sachet water	yes	No facility	yes	Male	39.425053	no	no	no			no	no	no	yes	no	39.37	6.93	.33	.74	-1.1086626	-.30110508	3.6730042	1.9358598	3.4986439	33.070572	1.9093224	6.7485142	no	no	no	no	no	no	no	no	no	no	no	84	yes	Moderate (Hb 70-99 g/L)	36.450813
106012	1	Male	Senior or higher	Ga East	Pit latrine	Sachet water	yes	No facility	yes	Male	39.392197	no	no	no			no	no	no	no	yes	86.05	8.25	4.2	.46	1.4350845	-.77652878	4.4549284	2.1102133	4.3223376	75.364594	2.1088336	8.2386255	no	no	no	no	no	no	no	no	no	no	no	130	no	None (Hb >= 110 g/L)	34.542694
122021	2	Female	Junior	Shai Osudoku	Pit latrine	Public tap/standpipe	yes	No facility	yes	Male	41.560574	no	no	no			no	no	no	no	no	110.16	6.4	.09	.73	-2.4079456	-.31471071	4.7019339	1.856298	4.6204143	101.53609	1.8393151	6.2922268	no	no	no	no	no	no	no	no	no	no	no	122	no	None (Hb >= 110 g/L)
127014	3	Male	Senior or higher	Ga East	Pit latrine	Sachet water	yes	No facility	no	Female	24.772074	no	no	no			no	no	no	no	no	53.07	8.199999999999999	.54	1.59	-.61618608	.46373403	3.9716117	2.1041341	3.4238269	30.686626	2.0076041	7.4454575	no	no	no	no	no	yes	no	no	no	no	no	105	yes	Mild (Hb 100-109 g/L)	28.278032
117019	2	Male	None/nursery	Shai Osudoku	No toilet facility/bush/field	Public tap/standpipe	yes	No facility	no	Female	57.034908	no	no	no			no	no	no	no	no	45.3	9.050000000000001	51.48	1.39	3.9411933	.32930374	3.813307	2.2027647	3.0209742	20.511263	2.0886357	8.0738926	no	no	yes	no	yes	yes	yes	no	no	no	no	99	yes	Moderate (Hb 70-99 g/L)	26.148056
117017	1	Male	None/nursery	Shai Osudoku	No toilet facility/bush/field	Public tap/standpipe	yes	No facility	no	Male	27.893225	no	no	no			yes	no	no	yes	no	34.47	8.15	1.44	1.16	.36464316	.14841998	3.5400894	2.0980179	3.0671799	21.481237	2.0227206	7.5588613	no	no	no	no	no	yes	yes	no	no	no	no	126	no	None (Hb >= 110 g/L)	34.422501
122020	1	Male	Senior or higher	Shai Osudoku	Pit latrine	Public tap/standpipe	yes	No facility	yes	Male	28.517454	no	no	no			no	no	no	no	no	16.95	8.890000000000001	.21	.49	-1.5606477	-.71334988	2.8302679	2.184927	2.8696415	17.630697	2.1973164	9.0008268	no	no	yes	yes	no	no	no	no	no	no	no	108	yes	Mild (Hb 100-109 g/L)
111007	1	Male	Primary	Ga East	Pit latrine	Sachet water	yes	No facility	no	Female	40.903492	no	no	yes	No, soft	no	no	no	yes	no	yes	32.94	8.640000000000001	1.64	.8	.49469623	-.22314353	3.4946878	2.1564026	3.1785235	24.011276	2.1127303	8.270792	no	no	yes	no	no	no	no	no	no	no	no	119	no	None (Hb >= 110 g/L)
126023	1	Male	Junior	Ga East	Pit latrine	Sachet water	yes	No facility	yes	Male	29.50308	no	no	no			no	no	no	no	no	51.9575	7.172499999999999	.16	.6124999999999999	-1.8325815	-.49020633	3.9504261	1.9702543	3.9086125	49.829765	1.9648993	7.1341944	no	no	no	no	no	no	no	no	no	no	no	118	no	None (Hb >= 110 g/L)	24.315235
112029	2	Male	Junior	Shai Osudoku	Pit latrine	Public tap/standpipe	yes	No facility	no	Female	41.724846	no	no	no			no	no	no	no	no	168.31	17.48	2.43	.61	.88789129	-.49429631	5.1258073	2.8610573	4.9041061	134.84233	2.8385429	17.090845	no	no	yes	yes	no	no	no	no	no	no	no	88	yes	Moderate (Hb 70-99 g/L)	33.382233
110018	1	Male	Primary	Ga East	Pit latrine	Sachet water	yes	No facility	yes	Female	31.342916	no	no	no			no	yes	yes	yes	yes	61.9	5.61	.52	1.19	-.65392649	.17395335	4.1255202	1.7245507	3.7092757	40.824226	1.653581	5.2256594	no	no	no	no	no	yes	no	no	no	no	no	127	no	None (Hb >= 110 g/L)	29.876268
109010	1	Male	Junior	Ga East	Pit latrine	Sachet water	yes	No facility	no	Female	53.059547	no	no	no			no	no	no	no	no	37.09	5.05	.24	.37	-1.4271164	-.99425226	3.6133473	1.6193882	3.7688687	43.331017	1.6554594	5.2354846	no	no	no	no	no	no	no	no	no	no	no	130	no	None (Hb >= 110 g/L)	29.239685
125008	1	Female	None/nursery	Shai Osudoku	Pit latrine	Public tap/standpipe	yes	No facility	no	Female	39.490761	no	no	no			no	no	no	no	no	40.73	7.7	.94	.5600000000000001	-.061875407	-.57981849	3.706965	2.0412202	3.5867789	36.11755	2.0322931	7.631566	no	no	no	no	no	no	no	no	no	no	no	124	no	None (Hb >= 110 g/L)	27.756809	32.088757
113027	3	Male	None/nursery	Shai Osudoku	Pit latrine	Piped water (into yard/compound)	yes	No facility	yes	Male	35.351128	no	no	no			no	no	no	no	no	8.949999999999999	40	5.74	1.29	1.7474592	.25464219	2.1916535	3.6888795	1.5790882	4.8505311	3.5953982	36.430202	yes	yes	yes	yes	yes	yes	yes	no	no	no	no	61	yes	Severe (Hb < 70 g/L)	35.426727
121020	1	Male	None/nursery	Shai Osudoku	Pit latrine	Public tap/standpipe	yes	No facility	yes	Male	55.162216	no	no	no			no	no	no	yes	no	54.75	6.82	.86	1.07	-.15082288	.0676587	4.0027776	1.9198595	3.600255	36.607567	1.8549371	6.3912959	no	no	no	no	no	yes	no	no	no	no	no	124	no	None (Hb >= 110 g/L)	32.358013
121021	1	Male	Junior	Shai Osudoku	Pit latrine	Public tap/standpipe	yes	No facility	yes	Male	38.997948	no	no	no			no	no	no	no	no	26.1	8.68	.16	.7	-1.8325815	-.35667497	3.2619352	2.1610215	3.1606693	23.586378	2.1440003	8.5335064	no	no	yes	yes	no	no	no	no	no	no	no	128	no	None (Hb >= 110 g/L)
117006	1	Male	Junior	Shai Osudoku	Pit latrine	Public tap/standpipe	yes	No facility	yes	Male	46.160164	no	no	no			no	no	no	no	no	76.70999999999999	40	4.56	.95	1.5173227	-.051293306	4.3400321	3.6888795	3.8790505	48.378258	3.6236086	37.472546	no	no	yes	yes	no	no	no	no	no	no	no	57	yes	Severe (Hb < 70 g/L)	32.943214
116027	1	Male	Junior	Shai Osudoku	Pit latrine	Public tap/standpipe	yes	No facility	yes	Female	53.946613	no	no	no			no	no	no	no	no	44.27	6.67	.16	.47	-1.8325815	-.75502259	3.7903073	1.8976198	3.8663983	47.770023	1.915401	6.7896609	no	no	no	no	no	no	no	no	no	no	no	117	no	None (Hb >= 110 g/L)	21.165787
113020	1	Male	Primary	Shai Osudoku	Pit latrine	Public tap/standpipe	yes	No facility	yes	Female	46.554417	no	no	no			no	no	no	yes	no	51.08	7.58	16.84	1.99	2.8237569	.68813467	3.933393	2.0255132	3.055934	21.241014	1.8872291	6.6010523	no	no	no	no	yes	yes	no	no	no	no	no	108	yes	Mild (Hb 100-109 g/L)	30.96994
120015	1	Male	None/nursery	Shai Osudoku	Pit latrine	Public tap/standpipe	yes	No facility	yes	Female	57.199177	no	no	no			no	no	no	no	no	83.26000000000001	6.54	1.66	.74	.50681758	-.30110508	4.4219685	1.8779372	4.1397057	62.78434	1.8409981	6.3028255	no	no	no	no	no	no	no	no	no	no	no	124	no	None (Hb >= 110 g/L)	29.523569
101014	1	Male	Primary	Ga East	Pit latrine	Sachet water	yes	No facility	yes	Male	38.800823	no	no	no			no	no	no	no	no	38.58	4.66	.14	.58	-1.9661129	-.54472721	3.652734	1.5390154	3.6441138	38.248859	1.5392835	4.6612492	no	no	no	no	no	no	no	no	no	no	no	117	no	None (Hb >= 110 g/L)	25.25544
117010	1	Female	Primary	Shai Osudoku	No toilet facility/bush/field	Public tap/standpipe	yes	No facility	no	Female	39.063656	no	no	no			no	no	no	no	no	37.57	8.390000000000001	.78	.46	-.2484614	-.77652878	3.6262059	2.1270406	3.6060641	36.820843	2.1365008	8.4697485	no	no	yes	yes	no	no	no	no	no	no	no	108	yes	Mild (Hb 100-109 g/L)	32.610577
125009	2	Male	Primary	Shai Osudoku	Pit latrine	Public tap/standpipe	yes	No facility	no	Male	43.137577	no	no	no			no	no	no	no	no	45.07	5.74	.02	.27	-3.9120231	-1.3093333	3.8082168	1.7474592	3.8082168	45.07	1.7474592	5.7399998	no	no	no	no	no	no	no	no	no	no	no	118	no	None (Hb >= 110 g/L)	25.035801	24.082806
122005	1	Male	Junior	Shai Osudoku	No toilet facility/bush/field	Public tap/standpipe	yes	No facility	yes	Female	24.213552	no	no	no			no	no	no	no	no	48.26	7.95	.2	.66	-1.6094379	-.41551539	3.8766031	2.0731719	3.7866304	44.107525	2.0598545	7.8448281	no	no	no	no	no	no	no	no	no	no	no	120	no	None (Hb >= 110 g/L)
108023	1	Male		Ga East	Flush or pour flush	Sachet water	yes	No facility	no	Female	48	no	no	no			no	no	no	yes	yes	107.72	6.54	17.53	1.98	2.8639138	.68309683	4.6795354	1.8779372	3.8016372	44.774429	1.7398347	5.6964016	no	no	no	no	yes	yes	no	no	no	no	no	115	no	None (Hb >= 110 g/L)	32.885803
123002	1	Male	None/nursery	Shai Osudoku	Pit latrine	Public tap/standpipe	yes	No facility	yes	Male	48.262833	no	no	no			no	no	no	no	no	93.05	6.59	.34	1.28	-1.0788096	.24686006	4.5331368	1.8855534	4.1128111	61.118286	1.8109498	6.1162539	no	no	no	no	no	yes	no	no	no	no	no	127	no	None (Hb >= 110 g/L)	32.006306
102013	1	Male	Junior	Ga East	Pit latrine	Sachet water	yes	No facility	no	Male	34.694046	no	no	no			no	no	no	no	no	67.53	6.39	.08	.63	-2.5257287	-.46203548	4.2125721	1.8547343	4.2045131	66.987968	1.8513811	6.368609	no	no	no	no	no	no	no	no	no	no	no	114	no	None (Hb >= 110 g/L)	35.339024
119009	2	Male	None/nursery	Shai Osudoku	No toilet facility/bush/field	Public tap/standpipe	yes	No facility	yes	Female	24.837782	no	no	no			no	no	no	yes	no	14.46	5.73	.37	.42	-.99425226	-.8675006	2.6713862	1.7457155	2.7415617	15.511189	1.7679256	5.8586874	no	no	no	no	no	no	no	no	no	no	no	119	no	None (Hb >= 110 g/L)	34.2043
106008	1	Male	Junior	Ga East	Pit latrine	Sachet water	yes	No facility	no	Male	29.535934	no	no	no			no	no	yes	yes	yes	92.95999999999999	6.1	.24	1.39	-1.4271164	.32930374	4.5321693	1.8082888	4.0984015	60.243912	1.7287251	5.6334672	no	no	no	no	no	yes	no	no	no	no	no	123	no	None (Hb >= 110 g/L)	30.396944
106010	1	Male	Primary	Ga East	No toilet facility/bush/field	Sachet water	yes	No facility	yes	Female	45.305954	no	no	no			no	no	yes	yes	yes	45.24	8.32	1.85	1.29	.61518568	.25464219	3.8119817	2.1186621	3.2750442	26.444395	2.0324714	7.6329274	no	no	yes	no	no	yes	no	no	no	no	no	117	no	None (Hb >= 110 g/L)	33.234543
114001	2	Male	Senior or higher	Shai Osudoku	No toilet facility/bush/field	Public tap/standpipe	yes	No facility	yes	Male	31.112936	no	no	no			no	no	no	no	no	19.69	6.52	1.04	.61	.039220676	-.49429631	2.9801109	1.8748744	2.8150949	16.694761	1.8578246	6.4097776	no	no	no	no	no	no	no	no	no	no	no	105	yes	Mild (Hb 100-109 g/L)	28.961922
113023	1	Male	Primary	Shai Osudoku	No toilet facility/bush/field	Public tap/standpipe	yes	No facility	yes	Male	25.560575	no	no	no			no	no	no	no	no	28.54	11.09	33.69	1.65	3.5172009	.50077528	3.3513067	2.4060438	2.5109489	12.316611	2.2796638	9.7733936	no	no	yes	yes	yes	yes	no	no	no	no	no	110	no	None (Hb >= 110 g/L)	24.402786
102011	1	Male	Primary	Ga East	Flush or pour flush	Sachet water	yes	No facility	yes	Female	29.864477	no	no	no			no	no	no	no	yes	22.67	8.310000000000001	6.44	1.46	1.8625286	.37843648	3.1210425	2.1174598	2.4456742	11.538326	2.0124221	7.4814162	no	yes	yes	no	yes	yes	no	no	no	no	no	111	no	None (Hb >= 110 g/L)	35.970169
101013	1	Female	Junior	Ga East	Pit latrine	Sachet water	yes	No facility	yes	Female	47.671459	no	no	no			yes	yes	no	no	yes	22.32	7.86	.14	.57	-1.9661129	-.56211895	3.1054831	2.0617867	3.1046062	22.300434	2.0635741	7.8740621	no	no	no	no	no	no	no	no	no	no	no	118	no	None (Hb >= 110 g/L)	30.698238
114007	2	Male	Primary	Shai Osudoku	No toilet facility/bush/field	Public tap/standpipe	yes	No facility	yes	Male	29.50308	no	no	no			no	no	no	no	no	14.82	10.16	.21	.7	-1.5606477	-.35667497	2.6959777	2.3184583	2.5765483	13.151665	2.2996862	9.9710531	no	no	yes	yes	no	no	yes	no	no	no	no	109	yes	Mild (Hb 100-109 g/L)	32.024899
121029	2	Male	Junior	Shai Osudoku	Pit latrine	Public tap/standpipe	yes	No facility	no	Male	25.724846	no	no	no			no	no	no	yes	no	26.28	9.560000000000001	.09	.94	-2.4079456	-.061875407	3.2688081	2.2575877	3.0747182	21.643784	2.2185154	9.1936722	no	no	yes	yes	no	no	no	no	no	no	no	106	yes	Mild (Hb 100-109 g/L)	33.565773
109009	2	Female	Junior	Ga East	Pit latrine	Sachet water	yes	No facility	no	Female	39.457905	no	no	no			no	no	no	no	no	129.81	11.35	1.77	1.72	.57097954	.5423243	4.8660717	2.4292178	4.2040019	66.953735	2.3181779	10.15715	no	no	yes	yes	no	yes	no	no	no	no	no	102	yes	Mild (Hb 100-109 g/L)
112019	1	Male	Senior or higher	Shai Osudoku	Flush or pour flush	Sachet water	yes	No facility	yes	Male	57.429157	no	no	no			no	no	no	no	no	18.24	11.89	.11	.89	-2.2072749	-.11653383	2.9036169	2.4756978	2.7204592	15.187295	2.4401088	11.474289	no	no	yes	yes	no	no	no	no	no	no	no	123	no	None (Hb >= 110 g/L)	26.453644
102012	1	Male	Junior	Ga East	No toilet facility/bush/field	Tube well or borehole	yes	No facility	yes	Female	52.336754	no	no	no			yes	yes	no	yes	no	39.68	6.72	.42	.84	-.8675006	-.17435342	3.6808474	1.9050881	3.4339454	30.998705	1.865924	6.461904	no	no	no	no	no	no	no	no	no	no	no	121	no	None (Hb >= 110 g/L)	28.344788	29.778965
101015	1	Male	Junior	Ga East	Pit latrine	Sachet water	yes	No facility	no	Male	41.494865	no	no	no			no	no	no	no	no	18.5	8.449999999999999	3.21	1.01	1.166271	.0099503212	2.9177706	2.1341665	2.4529691	11.622805	2.0658054	7.8916516	no	yes	yes	no	no	yes	no	no	no	no	no	118	no	None (Hb >= 110 g/L)
113022	1	Male	None/nursery	Shai Osudoku	No toilet facility/bush/field	Public tap/standpipe	yes	No facility	no	Female	45.601643	no	no	no			no	no	no	yes	yes	13.83	8.75	.23	1.24	-1.4696759	.21511139	2.6268401	2.1690538	2.246757	9.4570169	2.0997407	8.164053	no	yes	yes	no	no	yes	no	no	no	no	no	109	yes	Mild (Hb 100-109 g/L)
114004	1	Male	Senior or higher	Shai Osudoku	Pit latrine	Public tap/standpipe	yes	No facility	no	Male	31.408625	no	no	no			no	no	no	no	no	16.29	12.51	.23	1.03	-1.4696759	.029558774	2.7905514	2.5265284	2.4930823	12.09851	2.4734263	11.863024	no	no	yes	yes	no	yes	no	no	no	no	no	115	no	None (Hb >= 110 g/L)
122024	1	Male	Junior	Shai Osudoku	No toilet facility/bush/field	Public tap/standpipe	yes	No facility	no	Male	57.659138	no	no	no			no	no	yes	yes	yes	40.03	10.43	4.32	1.1	1.4632554	.095310204	3.6896291	2.3446863	3.1669862	23.735842	2.2669554	9.6499758	no	no	yes	yes	no	yes	no	no	no	no	no	89	yes	Moderate (Hb 70-99 g/L)
120010	4	Male	None/nursery	Shai Osudoku	Pit latrine	Public tap/standpipe	yes	No facility	yes	Female	35.219711	no	no	no			no	no	no	no	yes	32.84	6.64	.09	.8	-2.4079456	-.22314353	3.4916472	1.8931119	3.369359	29.059895	1.8681291	6.4761691	no	no	no	no	no	no	no	no	no	no	no	129	no	None (Hb >= 110 g/L)
113018	1	Male	Primary	Shai Osudoku	No toilet facility/bush/field	Public tap/standpipe	yes	No facility	yes	Female	30.390144	no	no	no			no	no	no	no	no	10.34	9.91	.25	.78	-1.3862944	-.2484614	2.33602	2.2935443	2.156765	8.6431313	2.2641952	9.6233768	yes	yes	yes	yes	no	no	no	no	no	no	no	93	yes	Moderate (Hb 70-99 g/L)
122028	1	Male	Junior	Shai Osudoku	Pit latrine	Tube well or borehole	yes	No facility	yes	Female	46.751541	no	no	yes	No, soft	no	yes	yes	yes	yes	yes	137.02	5.55	12.54	1.76	2.5289235	.56531382	4.9201269	1.7137979	4.1170444	61.377571	1.5881426	4.8946495	no	no	no	no	yes	yes	no	no	no	no	no	113	no	None (Hb >= 110 g/L)
122029	1	Male	Primary	Shai Osudoku	Pit latrine	Public tap/standpipe	yes	No facility	yes	Male	39.786449	no	no	no			no	no	no	no	no	90.67	5.53	3.43	1.07	1.2325603	.0676587	4.5072265	1.7101879	4.0123038	55.274067	1.6363581	5.1364293	no	no	no	no	no	yes	no	no	no	no	no	110	no	None (Hb >= 110 g/L)
120019	1	Male	None/nursery	Shai Osudoku	No toilet facility/bush/field	Piped water (into yard/compound)	yes	No facility	yes	Male	54.735111	no	no	no			no	no	no	no	no	58.46	6.04	.62	.91	-.47803581	-.094310649	4.0683427	1.798404	3.7597897	42.939396	1.7497392	5.7531018	no	no	no	no	no	no	no	no	no	no	no	119	no	None (Hb >= 110 g/L)
101009	1	Male	Junior	Ga East	Pit latrine	Public tap/standpipe	yes	No facility	yes	Male	27.663244	no	no	no			no	no	yes	no	no	24.4225	7.895000000000001	.06	.2775	-2.8134108	-1.2819344	3.1955049	2.0662296	3.1955049	24.422503	2.0662296	7.8949995	no	no	no	no	no	no	no	no	no	no	no	120	no	None (Hb >= 110 g/L)	25.956087
125010	1	Male	Junior	Shai Osudoku	Flush or pour flush	Sachet water	yes	No facility	no	Male	25.626284	no	no	no			no	no	no	no	no	33.24	8.76	5.13	1.36	1.6351057	.30748472	3.5037541	2.1701958	2.8751662	17.728371	2.0728214	7.9472136	no	no	yes	no	yes	yes	no	no	no	no	no	103	yes	Mild (Hb 100-109 g/L)
122027	2	Male	Junior	Shai Osudoku	Pit latrine	Public tap/standpipe	yes	No facility	yes	Female	24.344969	no	no	no			no	no	no	no	no	12.87	11.61	.09	.8100000000000001	-2.4079456	-.21072103	2.554899	2.4518669	2.4270799	11.325762	2.4257987	11.311259	no	yes	yes	yes	no	no	no	no	no	no	no	108	yes	Mild (Hb 100-109 g/L)
112023	1	Male	Junior	Shai Osudoku	Pit latrine	Surface water (river/lake/dam/pond/stream/canal/irrigation channel)	no	No facility	yes	Female	56.049282	no	no	no			no	no	no	no	no	93.45	7.8	2.5	1.31	.91629076	.2700271	4.5374265	2.0541236	3.9735274	53.171761	1.96465	7.1324162	no	no	no	no	no	yes	no	no	no	no	no	120	no	None (Hb >= 110 g/L)	34.313637
113026	1	Male	Junior	Shai Osudoku	No toilet facility/bush/field	Sachet water	yes	No facility	yes	Female	57.133469	no	no	no			no	no	no	yes	no	30.47	6.46	.11	.61	-2.2072749	-.49429631	3.4167426	1.8656293	3.4017768	30.017387	1.8630441	6.4433212	no	no	no	no	no	no	no	no	no	no	no	131	no	None (Hb >= 110 g/L)	28.435198
117012	1	Male	Junior	Shai Osudoku	Pit latrine	Piped water (into yard/compound)	yes	No facility	no	Female	29.601643	no	no	no			no	no	yes	yes	no	43.96	10.21	.05	.66	-2.9957323	-.41551539	3.7832801	2.3233676	3.785902	44.075409	2.3189764	10.165264	no	no	yes	yes	no	no	no	no	no	no	no	107	yes	Mild (Hb 100-109 g/L)	37.682919
115015	3	Male	Junior	Shai Osudoku	Pit latrine	Public tap/standpipe	yes	No facility	yes	Male	32.262833	no	no	no			no	no	no	no	no	121.97	16.41	.38	.76	-.96758401	-.27443686	4.8037753	2.7978909	4.6081185	100.29527	2.7681153	15.928585	no	no	yes	yes	no	no	no	no	no	no	no	105	yes	Mild (Hb 100-109 g/L)
114010	1	Male	None/nursery	Shai Osudoku	No toilet facility/bush/field	Public tap/standpipe	yes	No facility	no	Female	35.383984	no	no	no			yes	yes	yes	yes	yes	118.29	5.62	.12	.9	-2.1202636	-.10536055	4.7731395	1.7263316	4.5791955	97.435974	1.6892061	5.4151802	no	no	no	no	no	no	no	no	no	no	no	108	yes	Mild (Hb 100-109 g/L)	33.128143
116024	1	Male	Junior	Shai Osudoku	Pit latrine	Sachet water	yes	No facility	yes	Male	31.704311	no	no	no			no	no	no	no	no	15.6	11.59	.42	.7	-.8675006	-.35667497	2.7472708	2.4501426	2.5815442	13.217532	2.4269075	11.32381	no	no	yes	yes	no	no	no	no	no	no	no	110	no	None (Hb >= 110 g/L)
113019	2	Male	Junior	Shai Osudoku	Pit latrine	Piped water (into yard/compound)	yes	Basic	yes	Male	28.090349	no	no	no			no	no	no	yes	no	66.48	7.65	.16	.55	-1.8325815	-.59783697	4.1969013	2.0347056	4.2030082	66.887238	2.038754	7.6810327	no	no	no	no	no	no	no	no	no	no	no	121	no	None (Hb >= 110 g/L)	35.806606
112014	1	Male	None/nursery	Shai Osudoku	Pit latrine	Surface water (river/lake/dam/pond/stream/canal/irrigation channel)	no	No facility	yes	Female	25.133471	no	no	no			no	no	no	yes	no	11.45	6.84	.18	.39	-1.7147983	-.94160855	2.4379897	1.9227878	2.5892875	13.320278	1.9561119	7.0717778	yes	no	no	no	no	no	no	no	no	no	no	115	no	None (Hb >= 110 g/L)	24.004519	26.041321
120025	1	Male	None/nursery	Shai Osudoku	No toilet facility/bush/field	Public tap/standpipe	yes	No facility	yes	Male	45.043121	no	no	no			no	no	no	yes	yes	135.66	7.68	12.28	2.02	2.507972	.70309752	4.910152	2.0386195	4.047123	57.232559	1.9010614	6.6929946	no	no	no	no	yes	yes	no	no	no	no	no	120	no	None (Hb >= 110 g/L)	35.744747
116020	1	Male	None/nursery	Shai Osudoku	Flush or pour flush	Sachet water	yes	No facility	yes	Male	29.2731	no	no	no			no	no	no	no	no	16.66	11.74	16.42	1.59	2.7985001	.46373403	2.8130107	2.4630017	2.037149	7.668714	2.3444853	10.427904	no	yes	yes	yes	yes	yes	no	no	no	no	no	95	yes	Moderate (Hb 70-99 g/L)	36.571457
115011	1	Male	None/nursery	Shai Osudoku	Pit latrine	Public tap/standpipe	yes	No facility	no	Female	47.408623	no	no	no			no	no	no	yes	yes	100.19	6.2	.31	.6800000000000001	-1.171183	-.38566247	4.6070685	1.8245493	4.4745321	87.753532	1.805802	6.0848494	no	no	no	no	no	no	no	no	no	no	no	130	no	None (Hb >= 110 g/L)	28.196184
123005	1	Female	Junior	Shai Osudoku	No toilet facility/bush/field	Public tap/standpipe	yes	No facility	no	Male	45.831623	no	no	no			no	no	no	no	no	96.93000000000001	6.03	14.25	.96	2.6567569	-.040822018	4.5739889	1.7967471	4.032239	56.38702	1.7232249	5.6025672	no	no	no	no	yes	no	no	no	no	no	no	118	no	None (Hb >= 110 g/L)	22.0788
118018	1	Male	None/nursery	Shai Osudoku	No toilet facility/bush/field	Public tap/standpipe	yes	No facility	yes	Male	25.92197	no	no	no			no	no	no	no	no	8.19	17.7	.16	.51	-1.8325815	-.67334455	2.1029139	2.8735647	2.1426392	8.5218983	2.8842099	17.889427	yes	yes	yes	yes	no	no	no	no	no	no	no	123	no	None (Hb >= 110 g/L)	32.86879
107024	1	Female	Senior or higher	Ga East	Pit latrine	Sachet water	yes	No facility	yes	Male	24.90349	no	no	no			no	yes	yes	yes	yes	30.15	8.550000000000001	.6800000000000001	.75	-.38566247	-.28768209	3.4061849	2.1459312	3.177557	23.988079	2.1135659	8.2777061	no	no	yes	no	no	no	no	no	no	no	no	117	no	None (Hb >= 110 g/L)	32.267677
115009	1	Male	Primary	Shai Osudoku	Pit latrine	Public tap/standpipe	yes	No facility	no	Female	25.330595	no	no	no			no	no	no	no	no	147.48	37.46	8.91	1.54	2.1871743	.43178239	4.9936924	3.6232736	4.2728887	71.728539	3.5114851	33.497978	no	no	yes	yes	yes	yes	no	no	no	no	no	100	yes	Mild (Hb 100-109 g/L)
113024	1	Male	None/nursery	Shai Osudoku	No toilet facility/bush/field	Public tap/standpipe	yes	No facility	yes	Male	35.088295	no	no	no			no	no	no	no	no	5.91	14.27	.75	.64	-.28768209	-.44628713	1.7766458	2.6581595	1.6120895	5.0132756	2.6390202	13.99948	yes	yes	yes	yes	no	no	no	no	no	no	no	98	yes	Moderate (Hb 70-99 g/L)	34.50988
104019	1	Female	Primary	Ga East	Pit latrine	Sachet water	yes	No facility	no	Male	11.203285	yes	no	yes	Yes, watery	no	yes	yes	no	yes	no	111.49	5.55	2.24	.6800000000000001	.80647588	-.38566247	4.7139349	1.7137979	4.4493046	85.567421	1.6823169	5.3780017	no	no	no	no	no	no	no	no	no	no	no	116	no	None (Hb >= 110 g/L)
104005	2	Male	None/nursery	Ga East	Pit latrine	Sachet water	yes	No facility	no	Female	20.336756	yes	no	no			no	no	no	no	no	4.7	10.75	.19	.62	-1.6607312	-.47803581	1.5475625	2.3749058	1.4888518	4.4320035	2.3673811	10.669414	yes	yes	yes	yes	no	no	no	no	no	no	no	112	no	None (Hb >= 110 g/L)	23.493383
107021	1	Male	Junior	Ga East	Pit latrine	Sachet water	yes	Basic	no	Male	20.303902	yes	yes	no			no	no	no	no	no	30.96	7.72	.06	.52	-2.8134108	-.65392649	3.4326961	2.0438144	3.4326961	30.960001	2.0438144	7.7200003	no	no	no	no	no	no	no	no	no	no	no	138	no	None (Hb >= 110 g/L)	24.66304
103026	1	Male		Ga East	Pit latrine	Sachet water	yes	No facility	yes	Male	8.6078033	yes	no	no			no	no	no	no	no	11.59	4.92	.12	.52	-2.1202636	-.65392649	2.4501426	1.5933086	2.5004375	12.187825	1.6041095	4.9734287	yes	no	no	no	no	no	no	no	no	no	no	106	yes	Mild (Hb 100-109 g/L)	23.700935	24.497168
121001	1	Female	Senior or higher	Shai Osudoku	Pit latrine	Public tap/standpipe	yes	No facility	yes	Male	17.149897	yes	yes	no			no	no	no	no	yes	7.12	10.11	.64	.8100000000000001	-.44628713	-.21072103	1.9629077	2.313525	1.7040637	5.4962368	2.274826	9.7262268	yes	yes	yes	yes	no	no	no	no	no	no	no	106	yes	Mild (Hb 100-109 g/L)	28.756823	35.902603
121002	1	Male	Junior	Shai Osudoku	Pit latrine	Public tap/standpipe	yes	No facility	no	Male	19.186859	yes	yes	no			no	no	no	no	no	21.76	7.45	.05	.71	-2.9957323	-.34249035	3.0800734	2.008214	3.0501821	21.11919	1.9974427	7.3701844	no	no	no	no	no	no	no	no	no	no	no	119	no	None (Hb >= 110 g/L)
126013	1	Female	Primary	Ga East	Pit latrine	Sachet water	yes	No facility	no	Male	23.326488	yes	no	no			no	no	no	no	no	215.86	7.05	90.42	2.77	4.5044656	1.0188473	5.37463	1.9530276	4.2376676	69.246147	1.7750285	5.9004493	no	no	no	no	yes	yes	yes	no	no	no	no	73	yes	Moderate (Hb 70-99 g/L)	27.19211	27.045765
103002	1	Male	Junior	Ga East	Flush or pour flush	Sachet water	yes	No facility	no	Male	19.646818	yes	no	no			no	no	no	no	no	36.24	7.25	.97	1.37	-.030459179	.31481075	3.5901635	1.9810015	3.0695617	21.532463	1.8937112	6.64398	no	no	no	no	no	yes	no	no	no	no	no	113	no	None (Hb >= 110 g/L)	36.280289
110009	1	Male	Junior	Ga East	Pit latrine	Sachet water	yes	No facility	no	Male	10.841889	yes	yes	no			no	no	no	yes	no	21.96	10.02	13.54	1.4	2.6056483	.33647221	3.0892227	2.3045831	2.3829031	10.836316	2.198427	9.010828	no	yes	yes	yes	yes	yes	no	no	no	no	no	112	no	None (Hb >= 110 g/L)	20.578114	20.867121
107019	1	Male	None/nursery	Ga East	No toilet facility/bush/field	Sachet water	yes	No facility	no	Male	20.862423	yes	yes	no			no	no	no	no	no	79.53	5.84	.52	.86	-.65392649	-.15082288	4.3761344	1.7647308	4.1044908	60.61187	1.7221358	5.5964684	no	no	no	no	no	no	no	no	no	no	no	120	no	None (Hb >= 110 g/L)	30.70784
103017	3	Male	Junior	Ga East	Flush or pour flush	Sachet water	yes	No facility	yes	Male	21.716633	yes	yes	no			no	no	no	no	no	25.45	7.24	.55	.6800000000000001	-.59783697	-.38566247	3.2367158	1.9796212	3.0658836	21.453411	1.9571822	7.0793505	no	no	no	no	no	no	no					115	no	None (Hb >= 110 g/L)	32.326447
122003	1	Male	Senior or higher	Shai Osudoku	Pit latrine	Sachet water	yes	No facility	yes	Male	12.583162	yes	yes	no			no	no	yes	no	no	83.12000000000001	7.44	.23	1.99	-1.4696759	.68813467	4.4202852	2.0068707	3.8295972	46.043991	1.8962312	6.6607437	no	no	no	no	no	yes	no	no	no	no	no	118	no	None (Hb >= 110 g/L)	18.228275
110005	1	Male	Primary	Ga East	No toilet facility/bush/field	Sachet water	yes	No facility	yes	Female	21.848049	yes	yes	no			no	no	no	no	no	12.86	6.11	.05	.31	-2.9957323	-1.171183	2.5541217	1.8099267	2.5541217	12.860001	1.8099267	6.1099997	no	no	no	no	no	no	no	no	no	no	no	138	no	None (Hb >= 110 g/L)	32.193657
107004	2	Male	Junior	Ga East	Flush or pour flush	Sachet water	yes	No facility	yes	Male	14.390143	yes	yes	no			no	no	no	no	yes	10.34	10.55	.39	.61	-.94160855	-.49429631	2.33602	2.3561258	2.2365167	9.3606682	2.3453913	10.437356	yes	yes	yes	yes	no	no	no	no	no	no	no	90	yes	Moderate (Hb 70-99 g/L)	22.927879
121014	2	Male	Senior or higher	Shai Osudoku	No toilet facility/bush/field	Public tap/standpipe	yes	No facility	yes	Female	12.583162	yes	yes	no			no	no	no	yes	yes	11.59	19.91	3.23	.95	1.1724821	-.051293306	2.4501426	2.9912221	2.0121939	7.4797091	2.9281716	18.69342	yes	yes	yes	yes	no	no	no	no	no	no	no	86	yes	Moderate (Hb 70-99 g/L)	25.424362
102002	1	Female	Junior	Ga East	No toilet facility/bush/field	Rain water	yes	No facility	yes	Male	18.694046	yes	no	no			no	no	no	no	no	46.52	9.800000000000001	11.43	2.64	2.4362414	.97077894	3.8398824	2.2823825	2.8624644	17.504612	2.1218998	8.3469801	no	no	yes	yes	yes	yes	no	no	no	no	no	103	yes	Mild (Hb 100-109 g/L)	23.877024
102022	1	Female	Senior or higher	Ga East	Pit latrine	Rain water	yes	No facility	yes	Female	8.3121147	yes	yes	no			no	no	no	yes	yes	32.94	6.37	.33	.78	-1.1086626	-.2484614	3.4946878	1.8515995	3.2968891	27.028425	1.8204628	6.1747155	no	no	no	no	no	no	no	no	no	no	no	109	yes	Mild (Hb 100-109 g/L)	34.164928
118008	2	Male	None/nursery	Shai Osudoku	No toilet facility/bush/field	Public tap/standpipe	yes	No facility	yes	Female	10.414784	yes	yes	no			no	no	no	no	no	9.050000000000001	33.76	4.08	2.32	1.4060969	.84156716	2.2027647	3.5192766	1.3516824	3.8639209	3.3767157	29.274466	yes	yes	yes	yes	no	yes	no	no	no	no	no	69	yes	Severe (Hb < 70 g/L)	24.712477	27.365526
118005	1	Male	None/nursery	Shai Osudoku	Pit latrine	Sachet water	yes	No facility	yes	Female	18.332649	yes	yes	no			no	no	no	no	no	6.92	15.28	.05	.55	-2.9957323	-.59783697	1.9344158	2.7265449	1.9344158	6.9200006	2.7265449	15.280001	yes	yes	yes	yes	no	no	no	no	no	no	no	99	yes	Moderate (Hb 70-99 g/L)	19.237177
103023	1	Male	Junior	Ga East	Pit latrine	Sachet water	yes	No facility	no	Male	13.89733	yes	yes	no			no	no	no	no	yes	7.09	8.119999999999999	.17	1.12	-1.7719568	.11332869	1.9586854	2.0943301	1.6441095	5.1763983	2.0358558	7.6588035	yes	yes	no	no	no	yes	no	no	no	no	no	118	no	None (Hb >= 110 g/L)	27.600142
104002	2	Male	Senior or higher	Ga East	Pit latrine	Sachet water	yes	No facility	no	Female	6.8665299	yes	yes	no			no	no	no	no	no	25.06	6.66	.23	.53	-1.4696759	-.63487834	3.2212729	1.8961195	3.2196324	25.018921	1.9010673	6.6930337	no	no	no	no	no	no	no	no	no	no	no	98	yes	Moderate (Hb 70-99 g/L)	23.017529
106001	1	Male	Senior or higher	Ga East	Pit latrine	Public tap/standpipe	yes	No facility	yes	Female	18.036961	yes	yes	no			no	no	no	no	no	14.32	8.92	.06	.31	-2.8134108	-1.171183	2.6616571	2.1882958	2.6616571	14.319999	2.1882958	8.9199991	no	no	yes	yes	no	no	no	no	no	no	no	117	no	None (Hb >= 110 g/L)	34.517548
103001	1	Male	Senior or higher	Ga East	Flush or pour flush	Sachet water	yes	Limited	no	Male	13.043121	yes	yes	no			no	no	no	no	yes	4.99	19.18	.5	.83	-.69314718	-.1863296	1.6074358	2.9538682	1.3542204	3.8737397	2.9146278	18.441946	yes	yes	yes	yes	no	no	no	no	no	no	no	93	yes	Moderate (Hb 70-99 g/L)
107016	1	Male	Junior	Ga East	Pit latrine	Public tap/standpipe	yes	No facility	no	Female	12.484599	yes	yes	no			no	no	no	no	no	21.25	8.08	.03	.51	-3.5065579	-.67334455	3.0563569	2.0893919	3.0563569	21.25	2.0893919	8.0800009	no	no	no	no	no	no	no	no	no	no	no	128	no	None (Hb >= 110 g/L)	34.264156
103025	2	Male	Junior	Ga East	Pit latrine	Sachet water	yes	No facility	yes	Male	18.036961	yes	no	no			no	no	no	no	no	19.69	10.35	6.04	1.39	1.798404	.32930374	2.9801109	2.3369865	2.3309011	10.287208	2.2366543	9.3619566	no	yes	yes	yes	yes	yes	no	no	no	no	no	103	yes	Mild (Hb 100-109 g/L)	31.976274
116019	1	Male	Primary	Shai Osudoku	Pit latrine	Sachet water	yes	No facility	no	Female	22.2423	yes	no	no			no	no	no	yes	yes	47.83	8.529999999999999	1.58	1.13	.45742488	.12221763	3.8676531	2.1435893	3.4002125	29.970469	2.0699837	7.9246941	no	no	yes	no	no	yes	no	no	no	no	no	109	yes	Mild (Hb 100-109 g/L)	34.726284
103004	2	Male	Junior	Ga East	Pit latrine	Sachet water	yes	No facility	no	Female	7.8193021	yes	yes	no			no	no	no	yes	no	108.92	6.82	.1	.77	-2.3025851	-.26136479	4.6906137	1.9198595	4.5783057	97.349319	1.8975376	6.6694512	no	no	no	no	no	no	no	no	no	no	no	132	no	None (Hb >= 110 g/L)	30.788338
124007	1	Male	Primary	Shai Osudoku	No toilet facility/bush/field	Public tap/standpipe	yes	No facility	no	Male	23.655031	yes	no	no			no	no	no	no	no	12.73	10.64	.69	.89	-.37106368	-.11653383	2.5439613	2.3646204	2.2381577	9.3760424	2.3172085	10.147308	no	yes	yes	yes	no	no	no	no	no	no	no	96	yes	Moderate (Hb 70-99 g/L)	20.336283
124005	1	Male	Junior	Shai Osudoku	Pit latrine	Sachet water	yes	Basic	yes	Male	7.3593431	yes	yes	yes	Yes, watery	no	no	no	no	yes	no	41.85	7.85	.27	.63	-1.3093333	-.46203548	3.7340918	2.0605135	3.6447864	38.274593	2.0493281	7.7626834	no	no	no	no	no	no	no	no	no	no	no	116	no	None (Hb >= 110 g/L)	33.637772
107001	3	Male	Primary	Ga East	Pit latrine	Sachet water	yes	No facility	yes	Female	17.64271	yes	yes	no			no	no	no	no	no	13.18	7.35	.01	.28	-4.6051702	-1.2729657	2.5787005	1.9947003	2.5787005	13.18	1.9947003	7.3499999	no	no	no	no	no	no	no	no	no	no	no	130	no	None (Hb >= 110 g/L)
124002	1	Female	Junior	Shai Osudoku	No toilet facility/bush/field	Sachet water	yes	No facility	yes	Male	11.63039	yes	yes	yes	No, soft	no	no	no	no	no	yes	3.55	20.36	.43	.69	-.84397006	-.37106368	1.2669476	3.0135722	1.1060556	3.0224133	2.9914427	19.914392	yes	yes	yes	yes	no	no	no	no	no	no	no	104	yes	Mild (Hb 100-109 g/L)	23.995403
107009	1	Male	Junior	Ga East	No toilet facility/bush/field	Sachet water	yes	No facility	yes	Male	21.585217	yes	yes	no			no	no	no	no	no	23.75	8.77	.06	.52	-2.8134108	-.65392649	3.1675825	2.1713369	3.1675825	23.75	2.1713369	8.7700005	no	no	yes	yes	no	no	no	no	no	no	no	118	no	None (Hb >= 110 g/L)	29.152718
108008	1	Male	Primary	Ga East	Pit latrine	Sachet water	yes	No facility	no	Male	9.1991787	yes	yes	no			yes	no	no	no	no	20.96	8.66	.24	.99	-1.4271164	-.010050327	3.0426159	2.1587148	2.7599394	15.798886	2.1087992	8.2383432	no	no	yes	no	no	no	no	no	no	no	no	122	no	None (Hb >= 110 g/L)	19.32169
103011	1	Male	Primary	Ga East	Pit latrine	Sachet water	yes	No facility	yes	Male	19.35113	yes	yes	no			no	no	no	yes	yes	38.81	9.359999999999999	.24	.77	-1.4271164	-.26136479	3.6586781	2.2364452	3.4878948	32.716999	2.2084863	9.1019287	no	no	yes	yes	no	no	no	no	no	no	no	135	no	None (Hb >= 110 g/L)	31.217367	35.421051
122009	1	Male	Senior or higher	Shai Osudoku	Pit latrine	Public tap/standpipe	yes	No facility	no	Female	19.581108	yes	yes	no			yes	yes	no	yes	no	15.13	9.119999999999999	.2	.5600000000000001	-1.6094379	-.57981849	2.7166796	2.2104697	2.6998596	14.877643	2.2115071	9.1294651	no	no	yes	yes	no	no	no	no	no	no	no	121	no	None (Hb >= 110 g/L)	26.005817
122010	1	Female	Primary	Shai Osudoku	Pit latrine	Piped water (into dwelling)	yes	No facility	yes	Female	19.449692	yes	no	no			no	no	no	no	no	7.42	21.19	.67	1.49	-.40047753	.39877611	2.004179	3.0535295	1.4709077	4.3531847	2.9612858	19.322802	yes	yes	yes	yes	no	yes	no	no	no	no	no	86	yes	Moderate (Hb 70-99 g/L)	30.641541
122007	2	Male	None/nursery	Shai Osudoku	Pit latrine	Public tap/standpipe	yes	No facility	yes	Male	13.700206	yes	yes	no			no	no	no	no	no	16.29	8.01	.51	1	-.67334455	0	2.7905514	2.0806909	2.4530535	11.623786	2.025044	7.5764441	no	yes	no	no	no	no	no	no	no	no	no	114	no	None (Hb >= 110 g/L)	37.155857
115003	1	Male	None/nursery	Shai Osudoku	No toilet facility/bush/field	Public tap/standpipe	yes	No facility	yes	Male	12.451745	yes	yes	no			no	no	no	no	yes	21.28	8.199999999999999	33.49	1.08	3.5112469	.076961078	3.0577676	2.1041341	2.406503	11.095094	2.0148196	7.4993744	no	yes	no	no	yes	yes	no	no	no	no	no	110	no	None (Hb >= 110 g/L)
106005	1	Female	Junior	Ga East	Pit latrine	Public tap/standpipe	yes	No facility	no	Male	22.01232	yes	no	no			no	no	no	no	no	34.58	9.92	.99	1.23	-.010050327	.20701419	3.5432756	2.294553	3.0693049	21.526936	2.2165492	9.1756124	no	no	yes	yes	no	yes	no	no	no	no	no	111	no	None (Hb >= 110 g/L)
122002	2	Male	None/nursery	Shai Osudoku	Pit latrine	Public tap/standpipe	yes	No facility	yes	Female	15.441479	yes	yes	no			no	no	no	no	no	6.07	13.91	1.5	.77	.4054651	-.26136479	1.8033587	2.6326079	1.5101718	4.5275083	2.5928495	13.367809	yes	yes	yes	yes	no	no	no	no	no	no	no	92	yes	Moderate (Hb 70-99 g/L)
121015	1	Male	Junior	Shai Osudoku	Pit latrine	Piped water (into dwelling)	yes	No facility	no	Female	22.110884	yes	no	yes	No, soft	no	yes	yes	yes	yes	no	51.36	6.78	10.43	2.29	2.3446863	.82855183	3.9388597	1.9139771	3.0308809	20.715473	1.7665099	5.850399	no	no	no	no	yes	yes	no	no	no	no	no	100	yes	Mild (Hb 100-109 g/L)	17.350845	17.167376
115008	3	Male	None/nursery	Shai Osudoku	Pit latrine	Public tap/standpipe	yes	No facility	no	Female	7.7207394	yes	yes	yes	No, soft	no	no	no	no	no	no	59.16	6.02	11.66	1.48	2.4561641	.3920421	4.0802455	1.7950872	3.3591688	28.76527	1.6850386	5.3926587	no	no	no	no	yes	yes	no	no	no	no	no	99	yes	Moderate (Hb 70-99 g/L)
108019	1	Male	Junior	Ga East	Pit latrine	Sachet water	yes	No facility	no	Female	13.141684	yes	no	no			no	no	no	no	no	21.43	18.67	.65	.7	-.43078294	-.35667497	3.0647919	2.926918	2.8698957	17.63518	2.9008708	18.189978	no	no	yes	yes	no	no	no	no	no	no	no	87	yes	Moderate (Hb 70-99 g/L)	21.958448
122014	3	Male	None/nursery	Shai Osudoku	No toilet facility/bush/field	Public tap/standpipe	yes	No facility	no	Male	17.806982	yes	no	no			no	no	no	no	no	4.72	16.47	.14	.87	-1.9661129	-.13926207	1.5518087	2.8015406	1.3626626	3.9065809	2.7663844	15.901037	yes	yes	yes	yes	no	no	no	no	no	no	no	107	yes	Mild (Hb 100-109 g/L)	31.975103	34.828651
118010	2	Male	Primary	Shai Osudoku	No toilet facility/bush/field	Sachet water	yes	No facility	yes	Female	10.61191	yes	yes	no			no	no	no	no	no	26.18	6.89	.53	.63	-.63487834	-.46203548	3.2649958	1.9300711	3.1306415	22.888657	1.9145432	6.7838387	no	no	no	no	no	no	no	no	no	no	no	103	yes	Mild (Hb 100-109 g/L)	33.062046
120012	1	Male	None/nursery	Shai Osudoku	No toilet facility/bush/field	Public tap/standpipe	yes	No facility	no	Female	18.464066	yes	no	no			no	no	no	no	no	5.62	32.78	.47	1.42	-.75502259	.35065684	1.7263316	3.4898186	1.2381656	3.4492803	3.4040618	30.086056	yes	yes	yes	yes	no	yes	yes	no	no	no	no	64	yes	Severe (Hb < 70 g/L)	35.068485
113005	1	Female	None/nursery	Shai Osudoku	No toilet facility/bush/field	Sachet water	yes	No facility	yes	Male	16.262835	yes	yes	no			no	no	no	no	no	7.87	13.89	.09	.33	-2.4079456	-1.1086626	2.0630581	2.6311691	2.0630581	7.8700004	2.6311691	13.889999	yes	yes	yes	yes	no	no	no	no	no	no	no	89	yes	Moderate (Hb 70-99 g/L)	31.01775
101001	2	Male	None/nursery	Ga East	Pit latrine	Public tap/standpipe	yes	No facility	yes	Male	14.390143	yes	yes	no			no	no	no	no	no	6.715	37.2275	1.9875	.5275	.68687755	-.63960648	1.9043438	3.6170478	1.7607658	5.8168902	3.6085231	36.911499	yes	yes	yes	yes	no	no	no	no	no	no	no	80	yes	Moderate (Hb 70-99 g/L)	31.43862
119006	1	Female	Primary	Shai Osudoku	No toilet facility/bush/field	Public tap/standpipe	yes	No facility	yes	Male	17.215607	yes	yes	no			no	no	no	no	no	24.26	9.460000000000001	10.65	.87	2.3655598	-.13926207	3.1888289	2.2470725	2.7103574	15.034648	2.1840255	8.8819895	no	no	yes	yes	yes	no	no	no	no	no	no	90	yes	Moderate (Hb 70-99 g/L)
108026	2	Male	Senior or higher	Ga East	Pit latrine	Sachet water	yes	No facility	no	Male	9.4948664	yes	yes	no			no	no	yes	no	no	21.79	5.51	.05	.37	-2.9957323	-.99425226	3.0814512	1.7065647	3.0814512	21.790001	1.7065647	5.5100002	no	no	no	no	no	no	no	no	no	no	no	114	no	None (Hb >= 110 g/L)	22.14979
120001	2	Male	Primary	Shai Osudoku	No toilet facility/bush/field	Public tap/standpipe	yes	No facility	yes	Female	16.262835	yes	yes	no			no	no	yes	yes	no	63.42	6.94	1.49	1.41	.39877611	.34358969	4.1497793	1.9373018	3.5876942	36.150623	1.8447334	6.3264127	no	no	no	no	no	yes	no	no	no	no	no	110	no	None (Hb >= 110 g/L)	26.366983
124008	1	Male	Primary	Shai Osudoku	No toilet facility/bush/field	Public tap/standpipe	yes	No facility	no	Male	19.416838	yes	yes	no			no	no	no	yes	yes	15.01	21.73	41.81	2.16	3.7331355	.77010828	2.7087166	3.0786939	1.7340202	5.6633763	2.9273927	18.678865	no	yes	yes	yes	yes	yes	no	no	no	no	no	85	yes	Moderate (Hb 70-99 g/L)	35.347492
103021	1	Male	Junior	Ga East	Flush or pour flush	Sachet water	yes	No facility	yes	Female	20.303902	yes	no	no			no	no	no	no	no	51.44	10.18	3.58	1.42	1.2753627	.35065684	3.9404161	2.320425	3.3166347	27.567421	2.221595	9.2220287	no	no	yes	yes	no	yes	no	no	no	no	no	116	no	None (Hb >= 110 g/L)	35.762447
118004	1	Male	None/nursery	Shai Osudoku	No toilet facility/bush/field	Public tap/standpipe	yes	No facility	yes	Male	20.205339	yes	yes	no			no	no	no	no	no	14.68	11.25	9.75	1.5	2.2772672	.4054651	2.686486	2.4203682	1.9713821	7.1805944	2.3102987	10.077435	no	yes	yes	yes	yes	yes	no	no	no	no	no	111	no	None (Hb >= 110 g/L)	21.166569	26.929661
122017	1	Male	None/nursery	Shai Osudoku	Pit latrine	Public tap/standpipe	yes	No facility	no	Female	20.665298	yes	yes	no			no	no	no	no	yes	21.05	8.470000000000001	1.99	.62	.68813467	-.47803581	3.0469005	2.1365306	2.8313022	16.967541	2.1138818	8.2803221	no	no	yes	no	no	no	no	no	no	no	no	99	yes	Moderate (Hb 70-99 g/L)
118003	1	Male	Junior	Shai Osudoku	No toilet facility/bush/field	Sachet water	yes	No facility	yes	Female	8.903491	yes	yes	no			no	no	no	no	no	10.25	6.49	2.73	.58	1.0043017	-.54472721	2.3272777	1.8702625	2.1202548	8.3332605	1.8514047	6.3687592	yes	yes	no	no	no	no	no	no	no	no	no	93	yes	Moderate (Hb 70-99 g/L)	22.865433
120009	1	Male	None/nursery	Shai Osudoku	Pit latrine	Public tap/standpipe	yes	No facility	yes	Male	12.911704	yes	yes	no			no	no	no	no	yes	89.45	8.220000000000001	2.02	1.75	.70309752	.55961579	4.49368	2.1065702	3.8150868	45.380695	1.9931688	7.3387523	no	no	no	no	no	yes	no	no	no	no	no	119	no	None (Hb >= 110 g/L)	26.524164	25.414661
122013	2	Female	Junior	Shai Osudoku	No toilet facility/bush/field	Public tap/standpipe	yes	No facility	yes	Male	19.055441	yes	no	no			no	no	no	yes	yes	56.09	6.89	.77	1.72	-.26136479	.5423243	4.0269575	1.9300711	3.4204822	30.584158	1.8243904	6.1990151	no	no	no	no	no	yes	no	no	no	no	no	125	no	None (Hb >= 110 g/L)
112006	3	Male	Junior	Shai Osudoku	Pit latrine	Sachet water	yes	No facility	yes	Male	13.601643	yes	yes	no			no	no	no	no	no	3.86	12.59	.21	.47	-1.5606477	-.75502259	1.3506671	2.532903	1.4085948	4.0902042	2.5489333	12.793449	yes	yes	yes	yes	no	no	no	no	no	no	no	108	yes	Mild (Hb 100-109 g/L)	19.680058
118012	2	Male	Primary	Shai Osudoku	No toilet facility/bush/field	Public tap/standpipe	yes	No facility	no	Female	18.989733	yes	yes	no			no	no	no	yes	no	20.91	14.2	9.25	1.49	2.2246234	.39877611	3.0402274	2.6532419	2.3316178	10.294583	2.5440958	12.73171	no	yes	yes	yes	yes	yes	yes	no	no	no	no	91	yes	Moderate (Hb 70-99 g/L)	37.80011
116005	1	Female	None/nursery	Shai Osudoku	Pit latrine	Public tap/standpipe	yes	No facility	no	Female	13.50308	yes	yes	no			no	no	no	no	no	9.49	12.01	.09	.45	-2.4079456	-.79850775	2.2502387	2.4857397	2.2502387	9.4900007	2.4857397	12.010001	yes	yes	yes	yes	no	no	no	no	no	no	no	107	yes	Mild (Hb 100-109 g/L)	21.501041	30.614397
110015	1	Male	Senior or higher	Ga East	No toilet facility/bush/field	Sachet water	yes	No facility	yes	Female	9.9876795	yes	yes	yes	No, soft	no	yes	no	no	yes	no	23.75	6	.05	.37	-2.9957323	-.99425226	3.1675825	1.7917595	3.1675825	23.75	1.7917595	6	no	no	no	no	no	no	no	no	no	no	no	97	yes	Moderate (Hb 70-99 g/L)	28.839537
118001	1	Male	Primary	Shai Osudoku	No toilet facility/bush/field	Public tap/standpipe	yes	No facility	yes	Male	17.577002	yes	no	yes	No, soft	no	no	no	no	yes	no	22.14	10.02	.51	1.18	-.67334455	.16551439	3.0973859	2.3045831	2.6861956	14.675737	2.2344756	9.3415823	no	no	yes	yes	no	yes	no	no	no	no	no	109	yes	Mild (Hb 100-109 g/L)	31.714252
108012	2	Male	Senior or higher	Ga East	Flush or pour flush	Sachet water	yes	No facility	no	Male	13.535934	yes	yes	no			no	no	no	yes	yes	19.52	7.08	2.35	.5600000000000001	.8544153	-.57981849	2.9714396	1.9572738	2.7900517	16.281862	1.9424469	6.9757996	no	no	no	no	no	no	no	no	no	no	no	111	no	None (Hb >= 110 g/L)	29.193035	29.225872
108005	3	Male	None/nursery	Ga East	Flush or pour flush	Sachet water	yes	No facility	yes	Male	14.784394	yes	no	no			no	no	no	no	no	15.65	11.41	.46	.79	-.77652878	-.2357223	2.7504709	2.4344902	2.524816	12.488598	2.4001019	11.0243	no	no	yes	yes	no	no	no					124	no	None (Hb >= 110 g/L)	28.112335
115006	1	Male	None/nursery	Shai Osudoku	Pit latrine	Sachet water	yes	No facility	no	Male	15.408625	yes	yes	no			no	no	no	no	yes	22.38	12.46	5.62	.9	1.7263316	-.10536055	3.1081676	2.5225234	2.6572981	14.257714	2.4606304	11.712193	no	no	yes	yes	yes	no	no	no	no	no	no	110	no	None (Hb >= 110 g/L)
124013	2	Male	None/nursery	Shai Osudoku	Pit latrine	Sachet water	yes	No facility	no	Female	7.1950717	yes	yes	no			no	no	no	no	no	32.72	8.630000000000001	.07	.46	-2.65926	-.77652878	3.4879866	2.1552446	3.4879866	32.720001	2.1552446	8.6300011	no	no	yes	yes	no	no	no	no	no	no	no	120	no	None (Hb >= 110 g/L)
118009	1	Male	Junior	Shai Osudoku	No toilet facility/bush/field	Public tap/standpipe	yes	No facility	yes	Female	14.12731	yes	yes	no			no	no	yes	no	no	28.67	5.53	1.19	1.19	.17395335	.17395335	3.3558512	1.7101879	2.8843102	17.891222	1.6338876	5.1237555	no	no	no	no	no	yes	no	no	no	no	no	113	no	None (Hb >= 110 g/L)	27.130095
107007	1	Male	Junior	Ga East	Flush or pour flush	Sachet water	yes	No facility	yes	Male	19.581108	yes	no	no			no	no	no	no	no	18.18	9.99	1.4	.55	.33647221	-.59783697	2.9003222	2.3015845	2.7615516	15.824377	2.2916667	9.8914108	no	no	yes	yes	no	no	no	no	no	no	no	99	yes	Moderate (Hb 70-99 g/L)	33.589455
120004	2	Male	None/nursery	Shai Osudoku	No toilet facility/bush/field	Piped water (into yard/compound)	yes	No facility	yes	Male	22.373716	yes	no	no			no	no	no	no	no	6.96	21.83	.16	1.56	-1.8325815	.44468579	1.9401795	3.0832851	1.4821222	4.4022784	2.9962516	20.010389	yes	yes	yes	yes	no	yes	no	no	no	no	no	94	yes	Moderate (Hb 70-99 g/L)	29.410875
124001	3	Male	Junior	Shai Osudoku	Pit latrine	Public tap/standpipe	yes	No facility	no	Female	14.652977	yes	yes	no			no	no	no	yes	yes	7.27	14.74	.27	.73	-1.3093333	-.31471071	1.9837563	2.6905649	1.8288572	6.2267666	2.6665082	14.389636	yes	yes	yes	yes	no	no	yes	no	no	no	no	108	yes	Mild (Hb 100-109 g/L)
126021	1	Male	Senior or higher	Ga East	Flush or pour flush	Sachet water	yes	Basic	no	Male	19.581108	yes	no	no			no	no	no	no	no	51.75250000000001	7.210000000000001	.215	.4525	-1.5371172	-.79296756	3.9464726	1.975469	4.0197229	55.685677	1.9946628	7.3497238	no	no	no	no	no	no	no	no	no	no	no	126	no	None (Hb >= 110 g/L)
121016	2	Male	Primary	Shai Osudoku	Pit latrine	Public tap/standpipe	yes	No facility	no	Female	22.143738	yes	no	no			no	no	no	yes	no	108.85	8.640000000000001	62.27	2.77	4.1314797	1.0188473	4.689971	2.1564026	3.5779214	35.799049	1.9808049	7.2485752	no	no	yes	no	yes	yes	yes	no	no	no	no	114	no	None (Hb >= 110 g/L)	20.374319	21.68227
116001	1	Male	Junior	Shai Osudoku	No toilet facility/bush/field	Public tap/standpipe	yes	No facility	no	Female	11.531828	yes	yes	no			no	no	no	no	yes	8.300000000000001	8.029999999999999	1.78	.9300000000000001	.57661337	-.072570682	2.1162555	2.0831845	1.72758	5.6270199	2.0258296	7.5823984	yes	yes	no	no	no	no	no	no	no	no	no	112	no	None (Hb >= 110 g/L)	25.699879
113017	2	Male	None/nursery	Shai Osudoku	Pit latrine	Public tap/standpipe	yes	No facility	no	Male	7.6550307	yes	yes	no			no	no	no	no	no	19	7.02	.18	.51	-1.7147983	-.67334455	2.9444389	1.9487633	2.9762971	19.615049	1.95865	7.0897493	no	no	no	no	no	no	no	no	no	no	no	108	yes	Mild (Hb 100-109 g/L)	21.869232
122004	1	Female	Primary	Shai Osudoku	Pit latrine	Public tap/standpipe	yes	No facility	yes	Female	16.952772	yes	no	no			no	no	no	no	yes	13.04	21.2	.4	1.61	-.9162907	.4762342	2.5680215	3.0540013	2.0347161	7.6500802	2.9583116	19.265415	no	yes	yes	yes	no	yes	no	no	no	no	no	75	yes	Moderate (Hb 70-99 g/L)	31.306528
118011	1	Male	Junior	Shai Osudoku	No toilet facility/bush/field	Public tap/standpipe	yes	No facility	yes	Female	16.788502	yes	no	no			yes	yes	no	yes	no	11.66	11.15	.11	.8100000000000001	-2.2072749	-.21072103	2.4561641	2.4114394	2.3149416	10.124332	2.3840792	10.849069	yes	yes	yes	yes	no	no	no	no	no	no	no	105	yes	Mild (Hb 100-109 g/L)	29.066658
107002	2	Male	Primary	Ga East	Pit latrine	Sachet water	yes	No facility	yes	Female	16.229979	yes	yes	no			no	no	no	yes	no	6.63	11.16	.08	.44	-2.5257287	-.82098055	1.8916048	2.4123359	1.8916048	6.6299996	2.4123359	11.159999	yes	yes	yes	yes	no	no	no	no	no	no	no	84	yes	Moderate (Hb 70-99 g/L)	26.49785
112012	2	Male	Junior	Shai Osudoku	Pit latrine	Surface water (river/lake/dam/pond/stream/canal/irrigation channel)	no	No facility	no	Female	12.813142	yes	yes	no			no	no	no	no	no	11.88	7.79	.14	.5	-1.9661129	-.69314718	2.4748564	2.0528409	2.5323174	12.582631	2.066076	7.8937874	yes	no	no	no	no	no	no	no	no	no	no	99	yes	Moderate (Hb 70-99 g/L)
104017	1	Female	Primary	Ga East	Pit latrine	Sachet water	yes	No facility	no	Male	15.408625	yes	no	no			no	no	no	no	no	16.81	7.6	.21	.6	-1.5606477	-.51082557	2.8219738	2.0281482	2.7711773	15.977433	2.0228436	7.5597916	no	no	no	no	no	no	no					113	no	None (Hb >= 110 g/L)	21.929008
103006	1	Male	Junior	Ga East	Pit latrine	Sachet water	yes	No facility	yes	Male	7.5893226	yes	yes	no			no	no	no	no	no	76.39	9.039999999999999	.92	.83	-.083381593	-.1863296	4.3358517	2.2016592	4.0419083	56.934887	2.1584928	8.6580782	no	no	yes	yes	no	no	no	no	no	no	no	107	yes	Mild (Hb 100-109 g/L)	19.210783	18.768515
112003	2	Male	Junior	Shai Osudoku	No toilet facility/bush/field	Surface water (river/lake/dam/pond/stream/canal/irrigation channel)	no	No facility	yes	Male	21.782341	yes	no	no			no	no	no	yes	no	21.6	11.69	.64	.8100000000000001	-.44628713	-.21072103	3.0726933	2.4587338	2.8138492	16.673977	2.4200349	11.246252	no	no	yes	yes	no	no	no	no	no	no	no	117	no	None (Hb >= 110 g/L)	31.034376
124018	2	Female	Junior	Shai Osudoku	Pit latrine	Public tap/standpipe	yes	No facility	no	Female	22.833675	yes	no	yes	No, soft	no	no	no	no	no	no	55.83	25.39	2.5	1.16	.91629076	.14841998	4.0223112	3.2343554	3.5125556	33.533859	3.1555061	23.464911	no	no	yes	yes	no	yes	no	no	no	no	no	77	yes	Moderate (Hb 70-99 g/L)	24.762108
110025	2	Male	Senior or higher	Ga East	Pit latrine	Sachet water	yes	No facility	yes	Female	23.523615	yes	no	no			no	no	no	no	no	32.71	7.82	.05	.27	-2.9957323	-1.3093333	3.4876809	2.0566845	3.4876809	32.710003	2.0566845	7.8199997	no	no	no	no	no	no	no	no	no	no	no	120	no	None (Hb >= 110 g/L)
113007	1	Male	Senior or higher	Shai Osudoku	No toilet facility/bush/field	Public tap/standpipe	yes	No facility	yes	Female	22.439425	yes	no	no			no	no	no	no	no	9.1	14.56	.58	.48	-.54472721	-.73396921	2.2082744	2.678278	2.1889722	8.9260349	2.6859274	14.671802	yes	yes	yes	yes	no	no	no	no	no	no	no	103	yes	Mild (Hb 100-109 g/L)	25.305265
126011	1	Male	Senior or higher	Ga East	Flush or pour flush	Sachet water	yes	No facility	no	Female	13.437371	yes	yes	no			yes	no	no	yes	yes	19.52	13.77	8.869999999999999	2.24	2.1826749	.80647588	2.9714396	2.6224923	2.084111	8.0374432	2.4779968	11.917368	no	yes	yes	yes	yes	yes	no	no	no	no	no	90	yes	Moderate (Hb 70-99 g/L)
112010	1	Male	Junior	Shai Osudoku	Pit latrine	Sachet water	yes	No facility	no	Male	13.043121	yes	yes	no			no	no	no	yes	yes	33.75	8.869999999999999	1.54	1.26	.43178239	.23111172	3.5189805	2.1826749	3.0047696	20.181564	2.0997207	8.1638899	no	no	yes	no	no	yes	no	no	no	no	no	106	yes	Mild (Hb 100-109 g/L)
110007	2	Male	Junior	Ga East	Pit latrine	Sachet water	yes	No facility	no	Male	9.4948664	yes	yes	no			no	no	no	yes	yes	47.72	9.369999999999999	32.62	1.53	3.4849255	.42526773	3.8653507	2.2375131	3.0607669	21.34392	2.1179376	8.3139725	no	no	yes	yes	yes	yes	no	no	no	no	no	119	no	None (Hb >= 110 g/L)
122011	1	Female	Junior	Shai Osudoku	No toilet facility/bush/field	Public tap/standpipe	yes	No facility	yes	Female	17.64271	yes	yes	no			no	no	no	no	no	16.12	11.84	.4	.86	-.9162907	-.15082288	2.7800608	2.4714837	2.5259411	12.502656	2.430578	11.365449	no	no	yes	yes	no	no	no	no	no	no	no	112	no	None (Hb >= 110 g/L)	23.616158
107015	1	Male	Junior	Ga East	Flush or pour flush	Sachet water	yes	No facility	yes	Female	20.336756	yes	no	yes	No, soft	no	no	no	no	yes	no	96.67	7.26	.03	.4	-3.5065579	-.9162907	4.5713029	1.9823799	4.5713029	96.669975	1.9823799	7.2600007	no	no	no	no	no	no	no	no	no	no	no	113	no	None (Hb >= 110 g/L)
106003	1	Female	Junior	Ga East	Pit latrine	Sachet water	yes	No facility	yes	Male	19.581108	yes	no	no			yes	yes	no	yes	yes	128.49	8.43	.61	1.44	-.49429631	.36464316	4.8558512	2.1317968	4.3440433	77.018318	2.0431395	7.7147913	no	no	yes	no	no	yes	no	no	no	no	no	110	no	None (Hb >= 110 g/L)
110001	1	Male	Junior	Ga East	Pit latrine	Sachet water	yes	No facility	yes	Female	15.671458	yes	yes	yes	No, soft	no	no	no	yes	no	no	27.08	5.94	.39	.55	-.94160855	-.59783697	3.2987955	1.7817092	3.2453916	25.671761	1.7800207	5.9299793	no	no	no	no	no	no	no	no	no	no	no	128	no	None (Hb >= 110 g/L)	20.786139	22.253605
124004	1	Female	Senior or higher	Shai Osudoku	Pit latrine	Sachet water	yes	No facility	no	Female	19.843943	yes	yes	yes	No, soft	no	no	no	yes	yes	yes	80.93000000000001	7.02	8.550000000000001	1.74	2.1459312	.5538851	4.3935847	1.9487633	3.6211717	37.381344	1.8265724	6.2125559	no	no	no	no	yes	yes	no	no	no	no	no	112	no	None (Hb >= 110 g/L)	41.072662
102007	2	Male	Primary	Ga East	Pit latrine	Rain water	yes	No facility	no	Male	6.1765914	yes	yes	no			no	no	no	no	no	27.01	7.88	.33	.62	-1.1086626	-.47803581	3.2962072	2.064328	3.2006221	24.547796	2.0532484	7.7931752	no	no	no	no	no	no	no	no	no	no	no	129	no	None (Hb >= 110 g/L)
108010	3	Male	None/nursery	Ga East	Flush or pour flush	Sachet water	yes	No facility	no	Male	15.737166	yes	no	yes	Yes, watery	no	no	no	no	no	yes	27.12	8.65	2.22	1.07	.79750723	.0676587	3.3002715	2.1575594	2.8344073	17.020309	2.0865309	8.0569162	no	no	yes	no	no	yes	no	no	no	no	no	76	yes	Moderate (Hb 70-99 g/L)	22.146599
120002	1	Female	Primary	Shai Osudoku	No toilet facility/bush/field	Public tap/standpipe	yes	No facility	yes	Male	9.9876795	yes	yes	no			no	no	no	no	yes	57.47	9.34	32.59	2.7	3.4840055	.9932518	4.0512629	2.2343063	2.993856	19.962509	2.0651138	7.8861952	no	no	yes	no	yes	yes	no	no	no	no	no	112	no	None (Hb >= 110 g/L)
122008	4	Female	None/nursery	Shai Osudoku	No toilet facility/bush/field	Public tap/standpipe	yes	No facility	yes	Female	17.741274	yes	yes	no			no	no	no	no	no	9.41	12.93	.2	.83	-1.6094379	-.1863296	2.2417729	2.5595503	2.0497594	7.7660322	2.5262098	12.506017	yes	yes	yes	yes	no	no	no	no	no	no	no	84	yes	Moderate (Hb 70-99 g/L)	31.386787
107010	1	Male	Junior	Ga East	Flush or pour flush	Sachet water	yes	No facility	yes	Female	13.535934	yes	yes	no			no	no	no	no	no	84.63	9.44	.15	.58	-1.89712	-.54472721	4.4382887	2.244956	4.4250603	83.517838	2.2447798	9.4383373	no	no	yes	yes	no	no	no	no	no	no	no	123	no	None (Hb >= 110 g/L)
120005	2	Male	Primary	Shai Osudoku	No toilet facility/bush/field	Public tap/standpipe	yes	No facility	yes	Male	22.570843	yes	no	no			no	no	no	yes	yes	31.06	11.18	.04	.94	-3.2188759	-.061875407	3.4359207	2.4141264	3.2959952	27.004276	2.3802755	10.807879	no	no	yes	yes	no	no	no	no	no	no	no	121	no	None (Hb >= 110 g/L)	18.864067
102001	1	Male	Junior	Ga East	Pit latrine	Rain water	yes	No facility	yes	Female	14.587269	yes	yes	no			no	no	no	yes	yes	133.83	8.560000000000001	1.4	1.57	.33647221	.45107564	4.8965702	2.1471002	4.2907906	73.024178	2.0455422	7.7333508	no	no	yes	no	no	yes	no	no	no	no	no	113	no	None (Hb >= 110 g/L)	25.027546	25.573568
116014	1	Male	Senior or higher	Shai Osudoku	Pit latrine	Public tap/standpipe	yes	No facility	no	Female	23.622177	yes	no	no			no	no	no	no	yes	49.77	7.99	6.3	1.89	1.8405497	.63657683	3.9074123	2.0781908	3.1185796	22.614237	1.9507418	7.0339031	no	no	no	no	yes	yes	no	no	no	no	no	113	no	None (Hb >= 110 g/L)	30.710857
122006	1	Female	Junior	Shai Osudoku	Flush or pour flush	Sachet water	yes	No facility	yes	Female	13.601643	yes	yes	no			no	no	no	no	no	5.46	17.54	.27	.34	-1.3093333	-1.0788096	1.6974488	2.8644841	1.8827509	6.5715575	2.9071844	18.305185	yes	yes	yes	yes	no	no	no	no	no	no	no	89	yes	Moderate (Hb 70-99 g/L)
107008	2	Male	Junior	Ga East	Pit latrine	Sachet water	yes	No facility	yes	Female	18.004107	yes	no	no			no	no	no	no	yes	20.04	9.029999999999999	.05	.51	-2.9957323	-.67334455	2.9977303	2.2005522	2.9977303	20.039999	2.2005522	9.0299988	no	no	yes	yes	no	no	no	no	no	no	no	110	no	None (Hb >= 110 g/L)
110003	2	Male	Junior	Ga East	Flush or pour flush	Sachet water	yes	No facility	yes	Male	20.008213	yes	yes	yes	Yes, watery	no	yes	no	no	no	no	25.41	7.72	1.44	1.02	.36464316	.019802609	3.2351427	2.0438144	2.8194978	16.768429	1.9797541	7.240962	no	no	no	no	no	yes	no	no	no	no	no	121	no	None (Hb >= 110 g/L)	20.81341
108004	2	Male	Junior	Ga East	Pit latrine	Sachet water	yes	No facility	yes	Female	6.4722791	yes	yes	no			no	no	no	no	yes	72.7	8.890000000000001	.87	1.47	-.13926207	.38526243	4.2863412	2.184927	3.7416394	42.167061	2.0921822	8.1025772	no	no	yes	no	no	yes	no	no	no	no	no	85	yes	Moderate (Hb 70-99 g/L)	22.677385
101003	1	Male	Primary	Ga East	Pit latrine	Sachet water	yes	No facility	no	Female	17.609856	yes	yes	no			no	no	no	no	no	6.444999999999999	19.5525	.2025	.5325	-1.5970154	-.63017231	1.8633046	2.973103	1.8680742	6.4758129	2.9784596	19.657513	yes	yes	yes	yes	no	no	no	no	no	no	no	91	yes	Moderate (Hb 70-99 g/L)
110002	1	Male	Junior	Ga East	Pit latrine	Sachet water	yes	No facility	yes	Male	19.712526	yes	no	no			no	no	no	no	no	8.470000000000001	5.96	.15	.66	-1.89712	-.41551539	2.1365306	1.7850705	2.065773	7.8913956	1.7736056	5.8920593	yes	yes	no	no	no	no	no	no	no	no	no	120	no	None (Hb >= 110 g/L)
104020	1	Male	Junior	Ga East	Pit latrine	Sachet water	yes	No facility	no	Female	9.2977409	yes	yes	no			no	no	no	no	no	37.54	13.12	1.57	2.15	.45107564	.76546788	3.625407	2.5741377	2.8719952	17.672243	2.4443743	11.523337	no	no	yes	yes	no	yes	no	no	no	no	no	110	no	None (Hb >= 110 g/L)
104011	1	Male	Junior	Ga East	Pit latrine	Sachet water	yes	No facility	no	Male	8.016427	yes	yes	no			no	no	no	no	no	37.06	6.85	.06	.28	-2.8134108	-1.2729657	3.6125383	1.9242487	3.6125383	37.060005	1.9242487	6.8500004	no	no	no	no	no	no	no	no	no	no	no	112	no	None (Hb >= 110 g/L)	33.259087
115004	2	Male	Junior	Shai Osudoku	Pit latrine	Public tap/standpipe	yes	No facility	yes	Female	21.22382	yes	no	no			no	no	no	no	yes	152.1	9.029999999999999	.05	1.48	-2.9957323	.3920421	5.024538	2.2005522	4.6676097	106.44301	2.1256073	8.3779831	no	no	yes	yes	no	yes	no	no	no	no	no	111	no	None (Hb >= 110 g/L)	35.070896
126006	1	Male	Junior	Ga East	Flush or pour flush	Sachet water	yes	No facility	no	Female	10.907598	yes	yes	no			no	no	no	no	no	30.62	5.67	.03	.42	-3.5065579	-.8675006	3.4216535	1.7351891	3.4216535	30.620003	1.7351891	5.6699996	no	no	no	no	no	no	no	no	no	no	no	108	yes	Mild (Hb 100-109 g/L)	20.994881
103018	1	Female	Senior or higher	Ga East	Flush or pour flush	Sachet water	yes	No facility	yes	Male	13.404517	yes	no	no			no	no	no	no	yes	11.44	10.97	.17	.75	-1.7719568	-.28768209	2.4371159	2.3951643	2.3010828	9.9849892	2.3717251	10.715862	yes	yes	yes	yes	no	no	no	no	no	no	no	115	no	None (Hb >= 110 g/L)	22.162033
103014	1	Male	Junior	Ga East	Flush or pour flush	Sachet water	yes	No facility	yes	Male	10.61191	yes	yes	no			yes	yes	no	no	no	139.37	20.65	12.4	1.75	2.5176964	.55961579	4.9371324	3.0277152	4.1373367	62.635784	2.9026301	18.222008	no	no	yes	yes	yes	yes	yes	no	no	no	no	88	yes	Moderate (Hb 70-99 g/L)
110006	2	Male	None/nursery	Ga East	Pit latrine	Sachet water	yes	No facility	yes	Male	7.556468	yes	yes	no			no	no	no	no	no	15.48	7.23	.23	.62	-1.4696759	-.47803581	2.7395489	1.9782391	2.668077	14.412228	1.9694841	7.1669779	no	no	no	no	no	no	no	no	no	no	no	98	yes	Moderate (Hb 70-99 g/L)	23.046074
113008	1	Male	None/nursery	Shai Osudoku	Pit latrine	Sachet water	yes	No facility	yes	Female	22.045174	yes	no	no			no	no	no	no	no	49.4	6.37	9.75	1.15	2.2772672	.13976192	3.8999505	1.8515995	3.3031461	27.198072	1.7647437	5.8400755	no	no	no	no	yes	yes	no	no	no	no	no	110	no	None (Hb >= 110 g/L)	29.844919
124017	1	Female	Primary	Shai Osudoku	Pit latrine	Public tap/standpipe	yes	No facility	no	Female	12.123203	yes	yes	no			no	no	no	no	no	4.57	12.51	.27	.61	-1.3093333	-.49429631	1.5195132	2.5265284	1.4445714	4.2400346	2.5181615	12.405768	yes	yes	yes	yes	no	no	no	no	no	no	no	101	yes	Mild (Hb 100-109 g/L)
118023	1	Female	Junior	Shai Osudoku	No toilet facility/bush/field	Public tap/standpipe	yes	No facility	no	Female	18.464066	yes	no	no			no	no	no	no	no	22.89	17.22	.07	.5	-2.65926	-.69314718	3.1307001	2.8460715	3.1307001	22.889999	2.8460715	17.219999	no	no	yes	yes	no	no	no	no	no	no	no	95	yes	Moderate (Hb 70-99 g/L)	19.085957	25.651909
120003	1	Male	Junior	Shai Osudoku	Pit latrine	Piped water (into yard/compound)	yes	No facility	yes	Female	15.112936	yes	yes	no			no	no	no	no	no	18.33	15.18	.11	.5600000000000001	-2.2072749	-.57981849	2.9085391	2.7199788	2.9316504	18.758564	2.7248654	15.254361	no	no	yes	yes	no	no	no	no	no	no	no	105	yes	Mild (Hb 100-109 g/L)	34.747993
116002	1	Male	None/nursery	Shai Osudoku	Pit latrine	Public tap/standpipe	yes	No facility	no	Male	14.291581	yes	yes	no			no	no	no	no	no	12.5	13.46	3.75	1.7	1.3217559	.53062826	2.5257287	2.5997224	1.8187196	6.1639614	2.4848702	11.999562	no	yes	yes	yes	no	yes	no	no	no	no	no	88	yes	Moderate (Hb 70-99 g/L)	31.855003
118006	1	Male	Junior	Shai Osudoku	Flush or pour flush	Sachet water	yes	Basic	yes	Male	16.394251	yes	yes	no			no	no	no	no	no	17.11	11.12	.05	.35	-2.9957323	-1.0498221	2.839663	2.4087453	2.839663	17.109999	2.4087453	11.12	no	no	yes	yes	no	no	no	no	no	no	no	100	yes	Mild (Hb 100-109 g/L)
120006	1	Male	Junior	Shai Osudoku	Pit latrine	Public tap/standpipe	yes	No facility	yes	Male	10.316222	yes	yes	no			no	no	no	no	no	5.02	15.7	.66	.63	-.41551539	-.46203548	1.6134299	2.7536607	1.4644237	4.3250499	2.7367203	15.436276	yes	yes	yes	yes	no	no	no	no	no	no	no	81	yes	Moderate (Hb 70-99 g/L)	27.316442	27.207886
103030	1	Female	Senior or higher	Ga East	Pit latrine	Sachet water	yes	No facility	no	Female	7.3921971	yes	yes	no			no	no	no	no	yes	62.04	4.86	.33	.65	-1.1086626	-.43078294	4.1277795	1.5810385	4.0111561	55.210663	1.5658306	4.7866492	no	no	no	no	no	no	no	no	no	no	no	97	yes	Moderate (Hb 70-99 g/L)	29.683973
124014	1	Male	Primary	Shai Osudoku	Pit latrine	Public tap/standpipe	yes	No facility	no	Female	22.899384	yes	yes	no			no	no	no	yes	no	114.68	7.01	55.98	2.9	4.0249944	1.0647107	4.7421455	1.9473377	3.6167886	37.217854	1.7684188	5.8615775	no	no	no	no	yes	yes	yes	no	no	no	no	93	yes	Moderate (Hb 70-99 g/L)
127030	1	Female	None/nursery	Ga East	Flush or pour flush	Sachet water	yes	No facility	no	Female	14.98152	yes	no	no			no	no	no	no	no	38.69	6.84	.11	.31	-2.2072749	-1.171183	3.6555812	1.9227878	3.941987	51.520874	1.9793401	7.2379651	no	no	no	no	no	no	no	no	no	no	no	105	yes	Mild (Hb 100-109 g/L)	32.340225
[truncated: 38 more columns]
